# Supplementary material for: In planta proximity dependent biotin identification (BioID)
Source: Sci Rep. 2018 Jun 15;8:9212. doi: 10.1038/s41598-018-27500-3 (PMC6004002; doi:10.1038/s41598-018-27500-3)
Supplement: Supplementary file 2 — Dataset 1 [file 41598_2018_27500_MOESM2_ESM.xlsx]

## Sheet: Sheet4
Col-0	BirA*	HopF-BirA*
NP_001190083.1	BirA_R118G_H0QFJ5	Streptavidin
NP_001190944.1	Streptavidin	NP_849583.1
NP_051096.1	NP_849583.1	BirA_R118G_H0QFJ5
NP_172934.1	NP_172691.1	NP_197143.1
NP_177360.1	NP_197143.1	NP_176681.4
NP_180115.1	P04264	NP_001185143.1
NP_180936.1	NP_850320.1	NP_850320.1
NP_186975.1	NP_051066.1	NP_051066.1
NP_189052.2	NP_191556.1	NP_568316.1
NP_191224.1	NP_001078599.1	NP_001031119.1
NP_191873.1	NP_001185143.1	NP_172691.1
NP_192202.1	P35527	NP_180225.1
NP_197423.1	NP_001189847.1	NP_177360.1
NP_197778.1	NP_566011.1	P00761
NP_200318.1	NP_001184989.1	NP_001031770.1
NP_567346.1	NP_195870.1	NP_195870.1
NP_568875.2	NP_568316.1	NP_197175.1
NP_849585.1	P13645	NP_173669.1
NP_001030654.1	NP_187884.1	NP_187884.1
NP_001077901.1	NP_001190234.1	NP_001190145.1
NP_001190347.1	P00761	NP_567950.1
NP_171936.1	NP_001190145.1	NP_051044.1
NP_173594.1	NP_001118564.1	NP_001189847.1
NP_174013.1	NP_176461.1	NP_191556.1
NP_179880.1	NP_001117592.1	NP_187143.1
NP_187574.1	NP_187143.1	NP_182106.1
NP_001031910.1	NP_001030993.1	NP_001031676.1
NP_001154529.1	NP_849818.1	NP_051067.1
NP_001185346.1	NP_001189768.1	NP_849818.1
NP_181259.1	NP_190861.1	NP_189221.1
NP_190075.1	NP_001189892.1	NP_001030993.1
NP_191101.2	NP_051044.1	P04264
NP_191908.1	NP_193860.1	NP_001078599.1
NP_197528.1	P35908	P13645
NP_201306.2	NP_173451.5	NP_566011.1
NP_563907.1	NP_850372.4	NP_001184989.1
NP_564167.1	NP_051067.1	NP_174996.1
NP_565741.4	NP_051099.1	P35527
NP_565880.1	NP_564781.1	NP_191193.1
NP_850479.1	NP_177729.1	NP_193860.1
NP_001031386.1	NP_001030663.1	NP_197529.1
NP_188365.1	NP_567950.1	NP_201458.1
NP_194537.7	NP_192161.1	NP_188037.1
NP_567048.1	NP_565480.1	NP_190560.1
P02538	NP_001119159.1	NP_001031969.1
NP_001031299.1	NP_190560.1	NP_568134.1
NP_001031305.1	NP_200044.1	P35908
NP_001077847.1	NP_198861.4	NP_174979.5
NP_001189932.1	NP_174996.1	NP_186938.1
NP_001190035.1	NP_001117503.1	NP_192427.1
NP_051044.1	NP_188194.1	NP_179393.1
NP_172011.1	NP_001031620.1	NP_566796.2
NP_172877.1	NP_173743.1	NP_187135.1
NP_173786.1	NP_190870.1	NP_190989.1
NP_177198.1	NP_189221.1	NP_191250.1
NP_181192.1	NP_177217.1	NP_190870.1
NP_187130.1	NP_190989.1	P02769
NP_193817.2	NP_191846.1	NP_001031585.1
NP_197529.1	NP_177198.1	NP_001184969.1
NP_567017.2	NP_001078724.1	NP_193769.1
NP_568447.1	NP_051095.1	NP_974782.1
NP_001031073.1	NP_191193.1	NP_051099.1
NP_195146.1	NP_001031299.1	NP_181831.1
NP_195213.1	NP_001190083.1	NP_189143.2
NP_567820.1	NP_001031860.1	NP_171777.1
NP_568336.1	NP_568134.1	NP_175640.1
NP_001030756.2	Q86YZ3	NP_181715.1
NP_001030948.1	NP_171777.1	NP_001031860.1
NP_051094.1	NP_197529.1	NP_001030855.1
NP_085571.2	NP_001031202.1	NP_001117239.1
NP_175237.1	NP_193769.1	NP_001117592.1
NP_180873.1	NP_196982.1	NP_177217.1
NP_191139.1	NP_001078234.1	NP_001030831.1
NP_191556.1	NP_001117276.1	NP_001031146.1
NP_194159.1	NP_200446.1	NP_001154529.1
NP_196014.1	NP_001184969.1	NP_001189892.1
NP_201217.1	NP_180367.1	NP_180367.1
NP_201325.1	NP_001078769.1	NP_190861.1
NP_201458.1	NP_180115.1	NP_196543.1
NP_565491.1	NP_001030831.1	NP_001030650.1
NP_566886.2	NP_187135.1	NP_001117503.1
NP_567818.2	NP_197101.1	NP_191846.1
NP_001031846.1	NP_568985.1	NP_001119227.1
NP_001031868.1	NP_001031178.1	NP_172801.1
NP_001031969.1	NP_178443.1	NP_192161.1
NP_001078781.1	NP_187741.2	NP_195506.1
NP_001189847.1	NP_567536.1	NP_181192.1
NP_181080.1	NP_001030756.2	NP_191685.1
NP_188048.1	NP_001190417.1	NP_187769.1
NP_190462.1	NP_051081.1	NP_567035.1
NP_195637.1	NP_174346.1	NP_850372.4
NP_201231.1	NP_180873.1	NP_001030814.1
NP_001030693.1	NP_181831.1	NP_001190234.1
NP_001030694.1	NP_198911.1	NP_200397.1
NP_001031968.1	NP_187561.1	NP_201325.1
NP_001189979.1	NP_191784.1	NP_566473.2
NP_001190553.1	Q5XQN5	NP_001078293.1
NP_176134.1	NP_001190060.1	NP_176134.1
NP_181084.1	NP_192427.1	NP_001117276.1
NP_181831.1	NP_001031146.1	NP_567818.2
NP_188137.1	NP_001031883.1	NP_568203.2
NP_189421.1	NP_001031647.1	NP_001031202.1
NP_190841.1	NP_193485.1	NP_001118564.1
NP_193129.1	NP_187864.1	NP_175945.1
NP_194098.1	NP_180895.1	NP_564192.2
NP_563848.1	NP_180167.1	NP_051081.1
NP_564417.1	NP_191139.1	NP_173289.1
NP_564497.1	NP_001154529.1	NP_173692.1
NP_564801.1	NP_178110.6	NP_177545.1
NP_567265.1	NP_195506.1	NP_181471.1
NP_850903.1	NP_199532.1	NP_192966.5
NP_001119156.1	NP_200986.1	NP_564379.2
NP_001190439.1	NP_001190925.1	NP_565480.1
NP_171847.4	NP_177360.1	NP_566767.1
NP_174286.1	NP_178103.1	NP_001190439.1
NP_177545.1	NP_179331.1	NP_001189805.1
NP_179393.1	NP_180225.1	NP_051104.1
NP_193860.1	NP_188987.1	NP_177361.1
NP_195907.1	NP_201325.1	NP_196982.1
NP_199532.1	NP_001190347.1	NP_171974.1
NP_001031627.1	NP_566796.2	NP_174060.1
NP_001190417.1	NP_175640.1	NP_177198.1
NP_051037.1	NP_179393.1	NP_001031968.1
NP_564115.1	NP_188037.1	NP_172592.1
NP_850372.4	NP_190318.1	NP_173786.1
NP_171751.1	NP_567808.1	NP_198861.4
NP_196598.1	NP_051104.1	NP_001119144.1
NP_001184969.1	NP_180936.1	NP_177984.1
NP_001189805.1	NP_187130.1	NP_178443.1
NP_051081.1	NP_566809.1	NP_188137.1
NP_173692.1	NP_001031770.1	NP_195916.1
NP_174010.1	NP_171974.1	NP_200044.1
NP_178103.1	NP_176681.4	NP_051095.1
NP_182283.1	NP_566767.1	NP_174010.1
NP_195916.1	NP_001117239.1	NP_195907.1
NP_001078125.1	NP_051091.1	NP_001031299.1
NP_181471.1	NP_181977.1	NP_001031305.1
NP_192186.1	NP_191250.1	NP_001078275.1
NP_197056.1	NP_192865.1	NP_001119125.1
NP_851190.1	NP_566749.1	NP_001190083.1
NP_001154684.1	NP_568808.1	NP_085571.2
NP_173034.1	NP_680112.2	NP_180873.1
NP_178487.1	NP_850047.1	NP_191139.1
NP_197483.1	NP_001031504.1	NP_565491.1
NP_200010.1	NP_187210.1	NP_850903.1
NP_563877.1	NP_001031721.1	NP_001031940.1
NP_566809.1	NP_181187.1	NP_001119106.1
NP_001030855.1	NP_001031876.1	NP_171936.1
NP_001031676.1	NP_190468.1	NP_174286.1
NP_001154216.1	NP_197501.1	NP_194159.1
NP_001190101.1	NP_001031969.1	NP_568746.1
NP_178110.6	NP_001189793.1	NP_001190553.1
NP_001031940.1	NP_001190553.1	NP_001190925.1
NP_566875.1	NP_173021.1	NP_172011.1
NP_001031146.1	NP_175945.1	NP_173230.1
NP_001119106.1	NP_197024.1	NP_174486.1
NP_001119331.1	NP_201458.1	NP_175268.1
NP_178634.2	NP_564192.2	NP_182283.1
NP_563901.1	NP_001031119.1	NP_187241.2
NP_051095.1	NP_001078293.1	NP_190075.1
NP_180367.1	NP_001190525.1	NP_190808.1
NP_172801.1	NP_051037.1	NP_197703.1
NP_194439.1	NP_051057.1	NP_563847.1
NP_195506.1	NP_051097.1	NP_563861.1
NP_563847.1	NP_172011.1	NP_564497.1
P13647	NP_173692.1	NP_564781.1
NP_172405.1	NP_177635.1	NP_568874.2
NP_197972.2	NP_189052.2	Q86YZ3
NP_568203.2	NP_201248.1	NP_001030694.1
NP_181187.1	NP_001030693.1	NP_001078125.1
NP_175350.1	NP_001030855.1	NP_179486.1
NP_001031202.1	NP_001031940.1	NP_201073.1
NP_181158.1	NP_177120.1	NP_190462.1
NP_181715.1	NP_191311.1	ENSEMBL:ENSBTAP00000016242
NP_188037.1	NP_195512.1	NP_001031627.1
NP_189221.1	NP_196598.1	NP_001031876.1
NP_192427.1	NP_564724.1	NP_001154684.1
NP_193769.1	NP_568171.1	NP_172405.1
NP_001189959.1	NP_568746.1	NP_190291.1
NP_174260.1	P02533	NP_200010.1
NP_175268.1	NP_175268.1	NP_563848.1
NP_181655.1	NP_187752.2	NP_181080.1
NP_001031860.1	NP_194159.1	NP_181259.1
NP_196543.1	NP_564103.1	NP_199532.1
NP_564192.2	NP_568203.2	NP_568049.1
NP_564379.2	NP_850903.1	NP_001030956.1
NP_001117276.1	NP_001031267.1	NP_001031846.1
NP_849818.1	NP_001031846.1	NP_001031883.1
NP_051099.1	NP_178788.1	NP_001077983.1
NP_192966.5	NP_195761.1	NP_001078345.1
NP_001030831.1	NP_851190.1	NP_001189979.1
NP_188548.2	NP_001031296.1	NP_051061.1
NP_001117239.1	NP_001031502.1	NP_172877.1
NP_001185349.1	NP_001078126.1	NP_177635.1
NP_173289.1	NP_001119094.1	NP_178103.1
NP_190989.1	NP_051093.1	NP_180936.1
NP_191250.1	NP_180995.1	NP_188987.1
NP_191846.1	NP_189421.1	NP_189421.1
NP_001078234.1	NP_195500.1	NP_191093.1
NP_001119227.1	NP_567104.1	NP_192865.1
NP_171777.1	NP_849375.1	NP_194304.1
NP_177217.1	NP_001118458.1	NP_197117.1
NP_199247.1	NP_176910.1	NP_198158.1
NP_567035.1	NP_177546.1	NP_564009.1
P02533	NP_180643.1	NP_564417.1
P35527	NP_181715.1	NP_566749.1
P35908	NP_563848.1	NP_566809.1
NP_001031791.1	NP_567096.1	NP_568447.1
NP_566473.2	NP_001030854.1	NP_680744.4
NP_001078599.1	NP_186857.1	NP_850047.1
Q86YZ3	NP_191875.1	NP_001078234.1
NP_190870.1	NP_194537.7	NP_001190101.1
NP_566767.1	NP_195035.2	NP_171847.4
NP_974782.1	NP_567818.2	NP_186857.1
NP_175633.1	NP_001154216.1	NP_200925.1
NP_187956.1	NP_174286.1	NP_187470.1
NP_568166.1	NP_001030991.2	NP_196598.1
P13645	NP_001031063.1	NP_567808.1
NP_001078293.1	NP_001184893.1	NP_851190.1
NP_051104.1	NP_001189686.1	NP_001030756.2
NP_001190422.1	NP_051107.1	NP_001031647.1
NP_175640.1	NP_172194.1	NP_001031791.1
NP_192161.1	NP_172761.1	NP_001185349.1
NP_567950.1	NP_172877.1	NP_001189959.1
NP_566796.2	NP_174486.1	NP_001189970.1
NP_568746.1	NP_181050.1	NP_178487.1
NP_001078723.1	NP_182283.1	NP_180115.1
NP_001119144.1	NP_187241.2	NP_189215.1
NP_174996.1	NP_188137.1	NP_196647.1
NP_175945.1	NP_190075.1	NP_565954.1
NP_001117503.1	NP_195916.1	NP_566875.1
NP_188987.1	NP_196524.1	NP_567265.1
NP_187135.1	NP_197703.1	NP_001154216.1
NP_001030993.1	NP_564612.1	NP_001190347.1
NP_174486.1	NP_565741.4	NP_171994.1
NP_171974.1	NP_565765.1	NP_173594.1
NP_001031585.1	NP_850918.1	NP_176880.1
NP_568134.1	NP_175350.1	NP_180643.1
P04264	NP_195869.1	NP_182269.1
Streptavidin	NP_001189881.1	NP_001030820.1
NP_190560.1	NP_001190101.1	NP_001184893.1
NP_051067.1	NP_001190708.1	NP_001184962.1
NP_187884.1	NP_172801.1	NP_001185346.1
NP_001190145.1	NP_173468.1	NP_051037.1
NP_187143.1	NP_565456.2	NP_172194.1
P00761	NP_568098.1	NP_172934.1
NP_191193.1	NP_001031968.1	NP_174260.1
NP_001189892.1	NP_001077800.1	NP_175314.1
NP_051066.1	NP_001077847.1	NP_175633.1
NP_197143.1	NP_001189979.1	NP_181655.1
NP_568316.1	NP_175034.1	NP_186905.1
NP_001185143.1	NP_178073.1	NP_187741.2
NP_850320.1	NP_178969.1	NP_187777.1
K1M1_SHEEP	NP_181192.1	NP_189984.1
NP_849583.1	NP_563877.1	NP_193544.1
NP_179204.1	NP_564114.2	NP_195146.1
NP_190468.1	NP_567242.2	NP_196733.1
NP_194756.1	NP_568447.1	NP_563657.1
NP_566333.1	NP_001031627.1	NP_563907.1
NP_191875.1	NP_001031791.1	NP_566886.2
NP_565941.1	NP_001119125.1	NP_568775.1
NP_564818.1	NP_001185186.1	NP_680112.2
K2M1_SHEEP	NP_001189891.1	NP_850410.1
NP_001030956.1	NP_171936.1	P02662
NP_196647.1	NP_175237.1	NP_001030654.1
NP_565109.1	NP_187758.1	NP_001030693.1
NP_001118564.1	NP_188048.1	NP_178234.1
NP_173021.1	NP_195027.1	NP_188274.1
NP_001189891.1	NP_195213.1	NP_194439.1
NP_195336.1	NP_198206.1	NP_194898.1
NP_180339.1	NP_564417.1	NP_197101.1
NP_001030663.1	NP_001031325.1	NP_568299.1
Q14525	NP_001031704.1	NP_001031701.1
NP_172491.1	NP_001078595.1	NP_001190538.1
NP_001190581.1	NP_001119339.1	NP_174575.1
NP_194898.1	NP_001119412.1	NP_181256.1
NP_187062.1	NP_001154201.1	NP_194098.1
NP_001118594.1	NP_001185346.1	NP_196846.1
NP_001077530.1	NP_001190094.1	NP_563877.1
NP_187758.1	NP_001190770.1	NP_564115.1
K2M2_SHEEP	NP_051048.1	NP_564818.1
NP_001185138.1	NP_173669.1	NP_567346.1
NP_198158.1	NP_174703.1	NP_567820.1
NP_565954.1	NP_174808.1	NP_001031073.1
NP_001031982.1	NP_193544.1	NP_176768.1
NP_568325.1	NP_195188.1	NP_189276.1
NP_196855.1	NP_196447.1	NP_001031721.1
NP_001031532.1	NP_196732.2	NP_192186.1
NP_177875.1	NP_197240.1	NP_564625.1
NP_564101.1	NP_198158.1	NP_567048.1
NP_568959.1	NP_563993.1	P02533
NP_001118458.1	NP_567265.1	NP_001078112.1
NP_199802.1	NP_567523.1	NP_001078554.1
NP_001184989.1	NP_001030654.1	NP_179331.1
ENSEMBL:ENSBTAP00000016242	NP_001077627.1	NP_187593.1
NP_198206.1	NP_001119227.1	NP_001190417.1
NP_188300.1	NP_001190422.1	NP_181349.1
NP_563813.2	NP_181259.1	NP_565765.1
NP_001190925.1	NP_195907.1	NP_850479.1
NP_188078.1	NP_197763.1	NP_001154697.2
NP_001031555.1	NP_200261.1	NP_001077901.1
NP_198911.1	NP_201173.1	NP_051048.1
NP_187210.1	NP_001190439.1	NP_173743.1
NP_180995.1	P04259	NP_195193.1
NP_172194.1	NP_001031008.1	NP_001190621.1
K1M2_SHEEP	NP_001077931.1	NP_175237.1
NP_197117.1	NP_001078572.1	NP_176461.1
NP_051061.1	NP_001190209.1	NP_181158.1
NP_189127.1	NP_001190538.1	NP_187758.1
NP_176880.1	NP_175633.1	NP_001030663.1
NP_193485.1	NP_190291.1	NP_195213.1
NP_001031816.1	NP_191873.1	NP_187130.1
NP_565765.1	NP_192217.2	NP_001078601.1
K2M3_SHEEP	NP_194098.1	NP_175350.1
NP_565913.1	NP_195146.1	NP_001154535.1
NP_566570.3	NP_195175.1	NP_180339.1
NP_001031876.1	NP_199209.1	NP_181187.1
NP_001030749.1	NP_564560.1	P02538
NP_001031178.1	NP_565301.1	NP_001031982.1
NP_001031551.1	NP_566875.1	NP_001185138.1
NP_001031731.1	NP_568875.2	NP_001118594.1
NP_001032018.1	NP_001030792.1	NP_193129.1
NP_001118871.1	NP_001031073.1	NP_196855.1
NP_001154239.1	NP_001077597.1	NP_187210.1
NP_001184966.1	NP_001185326.1	NP_195761.1
NP_001189665.1	NP_174010.1	NP_179616.1
NP_001189745.1	NP_187938.2	NP_189127.1
NP_001190073.1	NP_189127.1	NP_564101.1
NP_001190151.1	NP_568049.1	NP_186922.1
NP_001190723.1	NP_001030956.1	NP_568861.3
NP_001190870.1	NP_001030985.1	NP_197501.1
NP_051055.1	NP_001031503.1	P13647
NP_173116.1	NP_001031532.1	NP_568375.2
NP_174525.1	NP_001031836.1	NP_178582.1
NP_174575.1	NP_001154253.1	NP_196014.1
NP_177085.1	NP_051061.1	NP_178073.1
NP_177587.1	NP_051080.1	NP_566570.3
NP_179778.1	NP_051094.1	NP_001031532.1
NP_187328.1	NP_051096.1	NP_001189932.1
NP_190864.1	NP_051116.1	NP_187620.1
NP_193462.1	NP_179374.1	NP_198206.1
NP_194243.1	NP_181256.1	NP_195865.1
NP_195511.1	NP_181874.1	NP_188367.2
NP_196527.1	NP_182106.1	NP_001078017.1
NP_196807.2	NP_195131.1	NP_187609.2
NP_196846.1	NP_195741.1	NP_198129.1
NP_197456.1	NP_196179.1	NP_199247.1
NP_197669.1	NP_196855.1	NP_191101.2
NP_197703.1	NP_197175.1	NP_187062.1
NP_198334.1	NP_564497.1	NP_001190218.1
NP_198466.2	NP_565880.1	NP_001190318.1
NP_563657.1	NP_567346.1	NP_001077542.1
NP_563916.1	NP_567470.1	NP_001190944.1
NP_564560.1	NP_568786.1	NP_195955.1
NP_565736.1	NP_001031390.1	NP_201217.1
NP_565958.1	NP_001031705.2	NP_565109.1
NP_567061.1	NP_001031868.1	NP_566100.2
NP_568861.3	NP_172150.1	NP_198137.1
NP_001030792.1	NP_172258.1	NP_001031008.1
NP_001030985.1	NP_173656.1	NP_001032018.1
NP_001077800.1	NP_176880.1	NP_001077565.1
NP_001078444.1	NP_177085.1	NP_001078595.1
NP_187593.1	NP_195308.1	NP_001189665.1
NP_195955.1	NP_200307.1	NP_051055.1
NP_565148.1	NP_564878.1	NP_179760.1
NP_566100.2	NP_568299.1	NP_188102.5
NP_566637.2	NP_568815.1	NP_195511.1
NP_001078275.1	NP_974782.1	NP_564030.2
NP_001030991.2	NP_001077565.1	NP_566038.1
NP_001077565.1	NP_001190172.1	NP_566333.1
NP_179635.1	NP_172405.1	NP_001030991.2
NP_188408.1	NP_172491.1	NP_001190831.1
NP_191966.2	NP_175275.3	NP_001031267.1
NP_191100.1	NP_177984.1	NP_001190073.1
NP_191800.1	NP_181084.1	NP_172433.2
NP_001030650.1	NP_189276.1	NP_564216.1
NP_051058.1	NP_191104.1	NP_565148.1
NP_173447.1	NP_191685.1	NP_191800.1
NP_564530.1	NP_196846.1	NP_191104.1
P07477	NP_196928.1	NP_188194.1
NP_001078112.1	NP_199898.1	NP_001077800.1
NP_001184893.1	NP_200010.1	NP_001078444.1
NP_198123.2	NP_565491.1	NP_001189881.1
NP_176654.1	NP_567663.1	NP_001190552.1
NP_001032017.1	NP_001031676.1	NP_001190723.1
NP_001154535.1	NP_001189932.1	NP_189041.1
NP_179760.1	NP_173173.3	NP_001184966.1
NP_001190653.1	NP_179760.1	NP_195033.1
NP_181349.1	NP_190184.1	NP_180995.1
NP_001189602.1	NP_193129.1	NP_195637.1
NP_189041.1	NP_198853.1	NP_175293.1
NP_197857.2	NP_187062.1	NP_190864.1
NP_193114.1	NP_181358.1	NP_200227.1
NP_051048.1	NP_001190218.1	NP_173153.1
NP_195033.1	NP_171994.1	NP_001030826.1
NP_051084.1	NP_001119144.1	NP_190336.1
NP_567775.1	NP_200925.1	NP_188048.1
NP_178073.1	NP_172188.1	NP_190318.1
NP_001031325.1	NP_172936.1	P07477
NP_001077542.1	NP_194668.1	NP_181884.1
NP_001119339.1	NP_563916.1	NP_564560.1
NP_001190350.1	NP_200482.1	NP_001190870.1
NP_174703.1	NP_001031861.1	NP_001185062.1
NP_175836.1	NP_001185349.1	NP_174692.1
NP_177988.1	NP_194630.1	NP_188300.1
NP_178443.1	NP_001030650.1	NP_194243.1
NP_186905.1	NP_001118594.1	NP_001030851.1
NP_189215.1	NP_001078275.1	NP_181919.1
NP_191429.1	NP_001031974.2	NP_197240.1
NP_196445.1	NP_176134.1	NP_199898.1
NP_198428.1	NP_176694.1	NP_564167.1
NP_200271.2	NP_564337.1	NP_001190635.1
NP_197501.1	NP_177507.1	NP_188286.1
NP_192865.1	NP_001189745.1	NP_567017.2
NP_001118453.1	NP_173786.1	NP_199641.1
NP_001031518.1	NP_191101.2	NP_001189745.1
NP_195035.2	NP_001078112.1	NP_001031325.1
NP_176198.1	NP_188929.1	NP_172256.1
NP_190442.1	NP_187675.2	NP_181356.1
NP_181359.1	NP_194439.1	NP_001030985.1
NP_566731.1	NP_001077901.1	NP_001031743.1
NP_051039.1	NP_567521.1	NP_001031758.1
NP_172630.1	NP_567763.2	NP_001077439.1
NP_199341.1	NP_181158.1	NP_001077627.1
NP_196733.1	NP_190651.1	NP_001078388.1
NP_195741.1	NP_199802.1	NP_001078565.1
NP_566749.1	NP_188573.1	NP_001154785.1
NP_195171.2	NP_174575.1	NP_001185079.1
NP_181256.1	NP_565427.1	NP_001189793.1
NP_174029.1	NP_199247.1	NP_001190531.1
NP_195188.1	NP_197151.1	NP_051091.1
NP_188286.1	NP_197423.1	NP_051094.1
NP_172651.1	NP_566143.1	NP_174525.1
NP_172592.1	NP_180079.1	NP_174808.1
NP_171812.1	NP_001077515.1	NP_187675.2
NP_176601.1	P08779	NP_190445.2
NP_190336.1	NP_563718.1	NP_191429.1
NP_564338.1	NP_186799.2	NP_195288.1
NP_001030826.1	NP_567764.1	NP_196447.1
NP_566960.1	NP_001031555.1	NP_197778.1
NP_187777.1	NP_173289.1	NP_200637.1
NP_568604.1	NP_171930.1	NP_201231.1
NP_001030851.1	NP_567770.1	NP_564691.1
NP_563756.1	NP_001078017.1	NP_568098.1
NP_001031072.3	NP_001078392.1	NP_680473.2
NP_001077627.1	NP_001184884.1	NP_850918.1
NP_001077983.1	NP_563852.1	NP_051093.1
NP_001078487.1	NP_196063.1	NP_177988.1
NP_001154464.1	NP_200077.1	NP_566589.1
NP_001185017.1	NP_172256.1	NP_001154201.1
NP_001190531.1	NP_194480.2	NP_001077855.1
NP_174418.1	NP_563657.1	NP_566470.1
NP_175778.1	NP_196756.2	NP_001030948.1
NP_178234.1	NP_567048.1	NP_001078728.1
NP_179883.1	NP_001119179.1	NP_680210.2
NP_181356.1	NP_188862.1	NP_001031807.1
NP_190651.1	NP_001190318.1	NP_564337.1
NP_191103.1	NP_196930.2	NP_174684.2
NP_191771.1	NP_198008.1	NP_187845.1
NP_192040.1	NP_567886.1	NP_564114.2
NP_194457.2	NP_177667.1	NP_173653.1
NP_199330.2	P13647	NP_191873.1
NP_567663.1	NP_001030694.1	NP_001078781.1
NP_001031008.1	P07477	NP_001078470.1
NP_051100.1	NP_564115.1	NP_001078487.1
NP_174060.1	NP_198137.1	NP_198428.1
NP_568775.1	NP_563969.1	NP_188171.2
NP_001154760.1	NP_188144.1	NP_176001.2
NP_051093.1	NP_188078.1	NP_188298.3
NP_001031374.1	NP_001190728.1	NP_564626.1
NP_001031599.1	NP_199196.1	NP_188436.1
NP_564571.1	NP_172853.1	NP_051100.1
NP_001031267.1	NP_181388.1	NP_566354.1
NP_173173.3	NP_181884.1	NP_567342.1
NP_563821.2	NP_200364.2	NP_173468.1
NP_179604.1	NP_563847.1	NP_568677.1
NP_191104.1	NP_565829.1	NP_179635.1
NP_001190529.1	NP_566100.2	NP_001190066.1
NP_001031966.1	NP_001030826.1	NP_191908.1
NP_001154203.1	NP_001032018.1	NP_174462.1
NP_172856.1	NP_001032133.2	NP_001077903.1
NP_564625.1	NP_001190171.1	NP_197528.1
NP_178969.1	NP_001190746.1	NP_193817.2
NP_085508.1	NP_173859.1	NP_194096.1
NP_187845.1	NP_174141.1	NP_188078.1
NP_190438.1	NP_174525.1	NP_178969.1
NP_565124.1	NP_179573.1	NP_001119418.1
NP_565330.1	NP_187317.1	NP_173173.3
NP_001078156.1	NP_187769.1	NP_193405.1
NP_001078470.1	NP_195773.1	NP_195188.1
NP_564030.2	NP_196765.2	NP_001031502.1
NP_198861.4	NP_198099.1	NP_172973.1
NP_001190006.1	NP_201217.1	NP_565741.4
NP_172176.1	NP_564626.1	NP_181084.1
NP_001077538.1	NP_565109.1	NP_001190786.1
NP_001119224.1	NP_565954.1	NP_564103.1
NP_176001.2	NP_567262.1	NP_172491.1
NP_567521.1	NP_568764.1	NP_194953.1
NP_188929.1	NP_568874.2	P02663
NP_001118695.1	NP_001154684.1	NP_194369.1
NP_051068.1	NP_001185343.1	NP_567531.1
NP_567104.1	NP_001185083.1	NP_051057.1
NP_001078758.1	NP_182218.2	NP_175778.1
NP_199595.1	NP_197456.1	NP_200318.1
P02769	NP_201231.1	NP_180637.3
NP_001154697.2	NP_174029.1	NP_568314.1
NP_173985.1	NP_179618.1	NP_001190542.1
NP_001078728.1	NP_192965.1	NP_186799.2
NP_173153.1	NP_200333.2	NP_197423.1
NP_187310.1	NP_001154671.1
NP_565079.1	NP_175812.1
NP_568677.1	NP_001078468.1
NP_181884.1	NP_178487.1
NP_190278.1	NP_192040.1
NP_173468.1	NP_196014.1
NP_567300.1	NP_567775.1
NP_001154706.1	NP_195637.1
NP_001185362.1	NP_001190944.1
NP_181581.1	NP_173153.1
NP_051057.1	NP_179650.1
NP_001190817.1	NP_181819.1
NP_191056.2	NP_001031731.1
NP_193821.1	NP_197520.1
NP_188194.1	NP_001154607.1
NP_195288.1	NP_001030765.1
NP_190281.1	NP_001031981.1
NP_196447.1	NP_564819.2
NP_186858.1	NP_568970.2
NP_564819.2	NP_001118375.1
NP_001189947.1	NP_187676.1
NP_001190538.1	NP_001117622.1
NP_171802.2	NP_001185056.1
NP_194223.1	NP_171847.4
NP_001078601.1	NP_564333.1
NP_194304.1	NP_564967.1
NP_190184.1	NP_001031701.1
NP_174259.1	NP_173594.1
NP_001189875.1	NP_181919.1
NP_188274.1	NP_195033.1
	NP_001189805.1
	NP_186938.1
	NP_001078487.1
	NP_171812.1
	NP_567244.1
	NP_001031004.1
	NP_172433.2
	NP_563907.1
	NP_198774.1
	NP_001154754.1
	NP_051065.1
	NP_568644.1
	NP_001030968.1
	NP_001031374.1
	NP_001031857.1
	NP_001078150.1
	NP_001154311.1
	NP_001154535.1
	NP_001185079.1
	NP_001190660.1
	NP_051100.1
	NP_175482.1
	NP_175778.1
	NP_178234.1
	NP_187777.1
	NP_195288.1
	NP_195592.1
	NP_200595.2
	NP_567004.1
	NP_683568.1
	NP_001118609.1
	NP_173248.1
	NP_175836.1
	NP_176204.1
	NP_187595.1
	NP_191551.1
	NP_194760.2
	NP_565708.1
	NP_001078156.1
	NP_188316.1
	NP_199641.1
	NP_001031768.1
	NP_001189876.1
	NP_566666.2
	NP_191429.1
	NP_001154384.1
	NP_196746.2
	NP_001077477.1
	NP_178534.2
	NP_001032138.1
	NP_177550.1
	NP_188298.3
	NP_196647.1
	NP_190105.3
	NP_193140.1
	NP_001184935.1
	NP_001190581.1
	NP_001031386.1
	NP_191224.1
	NP_001190542.1
	NP_565638.1
	NP_001190654.1
	NP_188155.1
	NP_194768.1
	NP_171654.1
	NP_563963.1
	NP_563756.1
	NP_173732.1
	NP_001190006.1
	NP_564010.1
	NP_001190732.1
	NP_172913.1
	NP_001030948.1
	NP_564142.1
	NP_186858.1
	NP_194304.1
	NP_567531.1
	NP_178230.1
	NP_188109.1
	NP_001190653.1
	NP_194782.1
	NP_564167.1
	NP_001190165.1
	NP_565693.1
	NP_051098.1
	NP_175128.1
	NP_001185058.1
	NP_001030780.1
	NP_564030.2
	NP_196363.1
	NP_001154730.1
	NP_188274.1
	NP_197117.1
	NP_193817.2
	NP_001119106.1
	NP_190281.1
	NP_193464.5
	NP_568807.1
	NP_001078356.2
	NP_001032042.1
	NP_568531.1
	NP_051082.1
	NP_197190.1
	NP_001189665.1
	NP_001154686.1
	NP_567496.4
	NP_567300.1
	NP_001031535.1
	NP_001119202.1
	NP_195394.4
	NP_186922.1
	NP_175507.1
	NP_193405.1
	NP_568677.1
	NP_196204.1
	NP_175077.1
	NP_199606.1
	NP_001154706.1
	NP_680169.1
	NP_001031743.1
	NP_001190073.1
	NP_171613.1
	NP_567692.2
	NP_001119263.1
	NP_180093.1
