# Supplementary material for: In planta proximity dependent biotin identification (BioID)
Source: Sci Rep. 2018 Jun 15;8:9212. doi: 10.1038/s41598-018-27500-3 (PMC6004002; doi:10.1038/s41598-018-27500-3)
Supplement: Supplementary file 3 — Dataset 2 [file 41598_2018_27500_MOESM3_ESM.xlsx]

## Sheet: list_ID2992.txt
Bait	Prey	PreyGene	Spec	SpecSum	AvgSpec	NumReplicates	ctrlCounts	AvgP	MaxP	SaintScore	FoldChange	BFDR
HopF2 (C-BirA-FLAG-HA)	NP_176681.4	AT1G65010	103|86	189	94.5	2	0|0|0	1	1	1	945	0
HopF2 (C-BirA-FLAG-HA)	NP_001031119.1	AT1G30690	47|15	62	31	2	0|0|0	1	1	1	310	0
HopF2 (C-BirA-FLAG-HA)	NP_172691.1	Hop1	39|20	59	29.5	2	0|0|0	1	1	1	295	0
HopF2 (C-BirA-FLAG-HA)	NP_177360.1	PATL1	36|22	58	29	2	1|2|5	1	1	1	10.88	0
HopF2 (C-BirA-FLAG-HA)	NP_180225.1	WEB1	38|13	51	25.5	2	0|0|0	1	1	1	255	0
HopF2 (C-BirA-FLAG-HA)	NP_195870.1	HSC70-1	32|12	44	22	2	3|1|3	1	1	1	9.43	0
HopF2 (C-BirA-FLAG-HA)	NP_197175.1	AT5G16730	30|9	39	19.5	2	0|0|0	1	1	1	195	0
HopF2 (C-BirA-FLAG-HA)	NP_173669.1	PATL2	28|9	37	18.5	2	0|0|0	1	1	1	185	0
HopF2 (C-BirA-FLAG-HA)	NP_001031770.1	AT4G32285	32|5	37	18.5	2	0|0|0	1	1	1	185	0
HopF2 (C-BirA-FLAG-HA)	NP_001189847.1	AT3G09440	23|10	33	16.5	2	1|3|3	1	1	1	7.07	0
HopF2 (C-BirA-FLAG-HA)	NP_182106.1	AT2G45820	21|11	32	16	2	0|0|0	1	1	1	160	0
HopF2 (C-BirA-FLAG-HA)	NP_186938.1	AT3G02880	12|14	26	13	2	0|0|0	1	1	1	130	0
HopF2 (C-BirA-FLAG-HA)	NP_566011.1	MTHFR2	18|6	24	12	2	0|0|0	1	1	1	120	0
HopF2 (C-BirA-FLAG-HA)	NP_001184989.1	AT1G13930	17|6	23	11.5	2	0|2|0	0.99	1	0.99	17.25	0
HopF2 (C-BirA-FLAG-HA)	NP_174979.5	PMI1	14|3	17	8.5	2	0|0|0	1	1	1	85	0
HopF2 (C-BirA-FLAG-HA)	NP_189143.2	RIN4	11|5	16	8	2	0|0|0	1	1	1	80	0
HopF2 (C-BirA-FLAG-HA)	NP_191685.1	AT3G61260	5|9	14	7	2	0|0|0	1	1	1	70	0
HopF2 (C-BirA-FLAG-HA)	NP_001117592.1	AT1G73180	10|2	12	6	2	0|0|0	0.99	1	0.99	60	0
HopF2 (C-BirA-FLAG-HA)	NP_190861.1	FBA8	2|10	12	6	2	0|0|0	0.99	1	0.99	60	0
HopF2 (C-BirA-FLAG-HA)	NP_172592.1	STP1	5|6	11	5.5	2	0|0|1	1	1	1	16.5	0
HopF2 (C-BirA-FLAG-HA)	NP_200397.1	AT5G55860	8|3	11	5.5	2	0|0|0	1	1	1	55	0
HopF2 (C-BirA-FLAG-HA)	NP_001030814.1	PHOT1	8|2	10	5	2	0|0|0	0.99	1	0.99	50	0
HopF2 (C-BirA-FLAG-HA)	NP_565480.1	PIA1	7|3	10	5	2	0|0|0	1	1	1	50	0
HopF2 (C-BirA-FLAG-HA)	NP_196982.1	FDH	6|3	9	4.5	2	0|0|0	1	1	1	45	0
HopF2 (C-BirA-FLAG-HA)	NP_178443.1	NRP1	5|3	8	4	2	1|0|0	0.99	1	0.99	12	0
HopF2 (C-BirA-FLAG-HA)	NP_563861.1	AT1G10140	4|4	8	4	2	0|0|0	1	1	1	40	0
HopF2 (C-BirA-FLAG-HA)	NP_201073.1	HA11	4|4	8	4	2	0|0|0	1	1	1	40	0
HopF2 (C-BirA-FLAG-HA)	NP_187241.2	AT3G05900	4|3	7	3.5	2	0|0|0	1	1	1	35	0
HopF2 (C-BirA-FLAG-HA)	NP_180643.1	GSTF9	3|3	6	3	2	0|1|0	0.98	0.98	0.98	9	0
HopF2 (C-BirA-FLAG-HA)	NP_190808.1	SYP122	4|2	6	3	2	0|0|0	0.99	1	0.99	30	0
HopF2 (C-BirA-FLAG-HA)	NP_568874.2	PHOT2	4|2	6	3	2	0|0|0	0.99	1	0.99	30	0
HopF2 (C-BirA-FLAG-HA)	NP_186857.1	AT3G02080	3|2	5	2.5	2	0|0|0	0.99	1	0.99	25	0
HopF2 (C-BirA-FLAG-HA)	NP_175314.1	AT1G48830	2|2	4	2	2	0|0|0	0.98	0.98	0.98	20	0
HopF2 (C-BirA-FLAG-HA)	NP_187741.2	PIRL9	2|2	4	2	2	0|0|0	0.98	0.98	0.98	20	0
HopF2 (C-BirA-FLAG-HA)	NP_190318.1	ASN1	2|2	4	2	2	0|0|0	0.98	0.98	0.98	20	0
BirA_FLAG_HA_Ct_alone	NP_172691.1	Hop1	160|116	276	138	2	0|0|0	1	1	1	1380	0
BirA_FLAG_HA_Ct_alone	NP_001078599.1	ATMS1	72|57	129	64.5	2	7|24|10	0.99	1	0.99	4.72	0
BirA_FLAG_HA_Ct_alone	NP_191556.1	MTHFR1	80|45	125	62.5	2	4|3|0	1	1	1	26.79	0
BirA_FLAG_HA_Ct_alone	NP_566011.1	MTHFR2	54|41	95	47.5	2	0|0|0	1	1	1	475	0
BirA_FLAG_HA_Ct_alone	NP_001184989.1	AT1G13930	53|30	83	41.5	2	0|2|0	1	1	1	62.25	0
BirA_FLAG_HA_Ct_alone	NP_195870.1	HSC70-1	49|34	83	41.5	2	3|1|3	1	1	1	17.79	0
BirA_FLAG_HA_Ct_alone	NP_001189847.1	AT3G09440	56|25	81	40.5	2	1|3|3	1	1	1	17.36	0
BirA_FLAG_HA_Ct_alone	NP_001190234.1	AT5G06110	44|32	76	38	2	0|0|0	1	1	1	380	0
BirA_FLAG_HA_Ct_alone	NP_001118564.1	MS2	36|26	62	31	2	3|0|4	1	1	1	13.29	0
BirA_FLAG_HA_Ct_alone	NP_001117592.1	AT1G73180	29|25	54	27	2	0|0|0	1	1	1	270	0
BirA_FLAG_HA_Ct_alone	NP_190861.1	FBA8	20|26	46	23	2	0|0|0	1	1	1	230	0
BirA_FLAG_HA_Ct_alone	NP_850372.4	PPC2	24|19	43	21.5	2	3|0|5	1	1	1	8.06	0
BirA_FLAG_HA_Ct_alone	NP_564781.1	AT1G61620	17|22	39	19.5	2	0|0|0	1	1	1	195	0
BirA_FLAG_HA_Ct_alone	NP_176461.1	Hop2	35|3	38	19	2	0|0|0	1	1	1	190	0
BirA_FLAG_HA_Ct_alone	NP_198861.4	AT5G40450	18|17	35	17.5	2	0|0|2	1	1	1	26.25	0
BirA_FLAG_HA_Ct_alone	NP_565480.1	PIA1	20|12	32	16	2	0|0|0	1	1	1	160	0
BirA_FLAG_HA_Ct_alone	NP_188194.1	PLDALPHA1	13|17	30	15	2	0|0|1	1	1	1	45	0
BirA_FLAG_HA_Ct_alone	NP_001031299.1	VHA-A	12|14	26	13	2	2|4|1	1	1	1	5.57	0
BirA_FLAG_HA_Ct_alone	NP_200044.1	LTI78	7|19	26	13	2	0|0|0	1	1	1	130	0
BirA_FLAG_HA_Ct_alone	NP_177198.1	BCA4	15|8	23	11.5	2	2|0|3	0.99	1	0.99	6.9	0
BirA_FLAG_HA_Ct_alone	NP_178443.1	NRP1	10|11	21	10.5	2	1|0|0	1	1	1	31.5	0
BirA_FLAG_HA_Ct_alone	NP_187741.2	PIRL9	10|11	21	10.5	2	0|0|0	1	1	1	105	0
BirA_FLAG_HA_Ct_alone	NP_200446.1	AT5G56350	12|9	21	10.5	2	0|0|0	1	1	1	105	0
BirA_FLAG_HA_Ct_alone	NP_196982.1	FDH	12|7	19	9.5	2	0|0|0	1	1	1	95	0
BirA_FLAG_HA_Ct_alone	NP_567536.1	AT4G17720	8|11	19	9.5	2	0|0|0	1	1	1	95	0
BirA_FLAG_HA_Ct_alone	NP_001190060.1	ATG2	8|10	18	9	2	0|0|0	1	1	1	90	0
BirA_FLAG_HA_Ct_alone	NP_001190417.1	GME	10|8	18	9	2	3|0|0	0.97	0.98	0.97	9	0
BirA_FLAG_HA_Ct_alone	NP_568985.1	AT5G64130	11|7	18	9	2	0|0|0	1	1	1	90	0
BirA_FLAG_HA_Ct_alone	NP_180167.1	AT2G25970	8|9	17	8.5	2	0|0|0	1	1	1	85	0
BirA_FLAG_HA_Ct_alone	NP_001031647.1	PPDK	9|7	16	8	2	0|0|0	1	1	1	80	0
BirA_FLAG_HA_Ct_alone	NP_180115.1	AT2G25450	11|5	16	8	2	1|2|0	0.97	1	0.97	8	0
BirA_FLAG_HA_Ct_alone	NP_200986.1	Tudor2	7|9	16	8	2	0|0|0	1	1	1	80	0
BirA_FLAG_HA_Ct_alone	NP_180936.1	EMB3113	7|8	15	7.5	2	0|2|0	0.99	0.99	0.99	11.25	0
BirA_FLAG_HA_Ct_alone	NP_198911.1	RPL27	10|5	15	7.5	2	0|2|0	0.97	1	0.97	11.25	0
BirA_FLAG_HA_Ct_alone	NP_001031770.1	AT4G32285	7|8	15	7.5	2	0|0|0	1	1	1	75	0
BirA_FLAG_HA_Ct_alone	NP_197101.1	KIN2	11|4	15	7.5	2	0|0|0	1	1	1	75	0
BirA_FLAG_HA_Ct_alone	NP_174346.1	AT1G30580	10|4	14	7	2	0|0|0	1	1	1	70	0
BirA_FLAG_HA_Ct_alone	NP_190318.1	ASN1	8|6	14	7	2	0|0|0	1	1	1	70	0
BirA_FLAG_HA_Ct_alone	NP_180225.1	WEB1	8|5	13	6.5	2	0|0|0	1	1	1	65	0
BirA_FLAG_HA_Ct_alone	NP_176681.4	AT1G65010	5|8	13	6.5	2	0|0|0	1	1	1	65	0
BirA_FLAG_HA_Ct_alone	NP_001031721.1	FBA5	7|6	13	6.5	2	0|0|0	1	1	1	65	0
BirA_FLAG_HA_Ct_alone	NP_187752.2	AT3G11450	7|6	13	6.5	2	0|0|0	1	1	1	65	0
BirA_FLAG_HA_Ct_alone	NP_179331.1	AKR2B	8|4	12	6	2	0|0|0	1	1	1	60	0
BirA_FLAG_HA_Ct_alone	NP_001190525.1	AT5G52890	6|5	11	5.5	2	0|0|0	1	1	1	55	0
BirA_FLAG_HA_Ct_alone	NP_181977.1	PEN2	7|4	11	5.5	2	0|0|0	1	1	1	55	0
BirA_FLAG_HA_Ct_alone	NP_564103.1	AT1G20110	5|6	11	5.5	2	0|0|0	1	1	1	55	0
BirA_FLAG_HA_Ct_alone	NP_001189793.1	RAD23C	4|7	11	5.5	2	0|0|0	1	1	1	55	0
BirA_FLAG_HA_Ct_alone	NP_178788.1	AT2G07698	5|6	11	5.5	2	0|0|0	1	1	1	55	0
BirA_FLAG_HA_Ct_alone	NP_001119094.1	AT4G32330	5|5	10	5	2	0|0|0	1	1	1	50	0
BirA_FLAG_HA_Ct_alone	NP_051091.1	rps11	7|3	10	5	2	0|0|0	1	1	1	50	0
BirA_FLAG_HA_Ct_alone	NP_566749.1	ALDH2C4	7|3	10	5	2	1|0|0	0.99	1	0.99	15	0
BirA_FLAG_HA_Ct_alone	NP_568808.1	PHOS32	7|3	10	5	2	0|0|0	1	1	1	50	0
BirA_FLAG_HA_Ct_alone	NP_001031267.1	P40	4|6	10	5	2	0|1|0	1	1	1	15	0
BirA_FLAG_HA_Ct_alone	NP_180643.1	GSTF9	5|5	10	5	2	0|1|0	1	1	1	15	0
BirA_FLAG_HA_Ct_alone	NP_195761.1	RSR4	4|6	10	5	2	0|0|0	1	1	1	50	0
BirA_FLAG_HA_Ct_alone	NP_195500.1	PCK1	5|4	9	4.5	2	0|0|0	1	1	1	45	0
BirA_FLAG_HA_Ct_alone	NP_201248.1	AT5G64430	6|3	9	4.5	2	0|0|0	1	1	1	45	0
BirA_FLAG_HA_Ct_alone	NP_195512.1	ELI3-2	6|3	9	4.5	2	0|0|0	1	1	1	45	0
BirA_FLAG_HA_Ct_alone	NP_568171.1	UBP12	6|3	9	4.5	2	0|0|0	1	1	1	45	0
BirA_FLAG_HA_Ct_alone	NP_051097.1	rpl22	6|2	8	4	2	0|0|0	0.99	1	0.99	40	0
BirA_FLAG_HA_Ct_alone	NP_196524.1	AT5G09620	4|4	8	4	2	0|0|0	1	1	1	40	0
BirA_FLAG_HA_Ct_alone	NP_849375.1	AT4G13615	5|3	8	4	2	0|0|0	1	1	1	40	0
BirA_FLAG_HA_Ct_alone	NP_001118458.1	MAT3	5|3	8	4	2	0|1|0	0.99	1	0.99	12	0
BirA_FLAG_HA_Ct_alone	NP_195869.1	Hsp70-2	4|4	8	4	2	0|0|0	1	1	1	40	0
BirA_FLAG_HA_Ct_alone	NP_173656.1	UGT85A1	2|6	8	4	2	0|0|0	0.99	1	0.99	40	0
BirA_FLAG_HA_Ct_alone	NP_186857.1	AT3G02080	3|5	8	4	2	0|0|0	1	1	1	40	0
BirA_FLAG_HA_Ct_alone	NP_187241.2	AT3G05900	4|3	7	3.5	2	0|0|0	1	1	1	35	0
BirA_FLAG_HA_Ct_alone	NP_564612.1	AT1G52670	4|3	7	3.5	2	0|0|0	1	1	1	35	0
BirA_FLAG_HA_Ct_alone	NP_567242.2	TOC159	3|4	7	3.5	2	0|0|0	1	1	1	35	0
BirA_FLAG_HA_Ct_alone	NP_173468.1	COR47	4|3	7	3.5	2	1|0|0	0.99	1	0.99	10.5	0
BirA_FLAG_HA_Ct_alone	NP_176910.1	AT1G67430	5|2	7	3.5	2	0|0|0	0.99	1	0.99	35	0
BirA_FLAG_HA_Ct_alone	NP_568098.1	AT5G02240	4|3	7	3.5	2	0|0|0	1	1	1	35	0
BirA_FLAG_HA_Ct_alone	NP_001030854.1	AGD6	2|5	7	3.5	2	0|0|0	0.99	1	0.99	35	0
BirA_FLAG_HA_Ct_alone	NP_001078595.1	BPA1	3|3	6	3	2	0|0|0	1	1	1	30	0
BirA_FLAG_HA_Ct_alone	NP_001190094.1	AT3G54760	3|3	6	3	2	0|0|0	1	1	1	30	0
BirA_FLAG_HA_Ct_alone	NP_001190770.1	AT4G19410	3|3	6	3	2	0|0|0	1	1	1	30	0
BirA_FLAG_HA_Ct_alone	NP_197240.1	AT5G17380	3|3	6	3	2	0|0|0	1	1	1	30	0
BirA_FLAG_HA_Ct_alone	NP_563993.1	AT1G16210	3|3	6	3	2	0|0|0	1	1	1	30	0
BirA_FLAG_HA_Ct_alone	NP_001077597.1	FBR12	3|3	6	3	2	0|1|0	0.98	0.98	0.98	9	0
BirA_FLAG_HA_Ct_alone	NP_001190708.1	AT4G12770	4|2	6	3	2	0|0|0	0.99	1	0.99	30	0
BirA_FLAG_HA_Ct_alone	NP_195308.1	ACO1	2|4	6	3	2	0|0|0	0.99	1	0.99	30	0
BirA_FLAG_HA_Ct_alone	NP_200261.1	FQR1	3|3	6	3	2	1|0|0	0.98	0.98	0.98	9	0
BirA_FLAG_HA_Ct_alone	NP_201173.1	AT5G63680	3|3	6	3	2	0|0|0	1	1	1	30	0
BirA_FLAG_HA_Ct_alone	NP_199196.1	AT5G43830	3|3	6	3	2	0|0|0	1	1	1	30	0
BirA_FLAG_HA_Ct_alone	NP_001119412.1	FUM2	3|2	5	2.5	2	0|0|0	0.99	1	0.99	25	0
BirA_FLAG_HA_Ct_alone	NP_192217.2	BSL1	2|3	5	2.5	2	0|0|0	0.99	1	0.99	25	0
BirA_FLAG_HA_Ct_alone	NP_195175.1	CAP1	2|3	5	2.5	2	0|0|0	0.99	1	0.99	25	0
BirA_FLAG_HA_Ct_alone	NP_196732.2	AT5G11710	3|2	5	2.5	2	0|0|0	0.99	1	0.99	25	0
BirA_FLAG_HA_Ct_alone	NP_187938.2	VCS	2|3	5	2.5	2	0|0|0	0.99	1	0.99	25	0
BirA_FLAG_HA_Ct_alone	NP_001185326.1	AT1G66070	2|3	5	2.5	2	0|0|0	0.99	1	0.99	25	0
BirA_FLAG_HA_Ct_alone	NP_199209.1	AT5G43960	2|3	5	2.5	2	0|0|0	0.99	1	0.99	25	0
BirA_FLAG_HA_Ct_alone	NP_001190218.1	AT5G03660	2|3	5	2.5	2	0|0|0	0.99	1	0.99	25	0
BirA_FLAG_HA_Ct_alone	NP_176694.1	AT1G65150	2|2	4	2	2	0|0|0	0.98	0.98	0.98	20	0
BirA_FLAG_HA_Ct_alone	NP_175275.3	D-CDES	2|2	4	2	2	0|0|0	0.98	0.98	0.98	20	0
HopF2 (C-BirA-FLAG-HA)	NP_191556.1	MTHFR1	23|8	31	15.5	2	4|3|0	0.91	1	0.91	6.64	0.01
HopF2 (C-BirA-FLAG-HA)	NP_001031676.1	PCAP1	21|6	27	13.5	2	0|0|4	0.93	1	0.93	10.12	0.01
HopF2 (C-BirA-FLAG-HA)	NP_198861.4	AT5G40450	5|6	11	5.5	2	0|0|2	0.96	0.97	0.96	8.25	0.01
HopF2 (C-BirA-FLAG-HA)	NP_176880.1	RBCS1A	2|3	5	2.5	2	0|0|1	0.91	0.98	0.91	7.5	0.01
BirA_FLAG_HA_Ct_alone	NP_190870.1	STV1	16|10	26	13	2	0|8|0	0.89	0.95	0.89	4.88	0.01
BirA_FLAG_HA_Ct_alone	NP_001030756.2	GR1	10|7	17	8.5	2	0|3|2	0.97	1	0.97	5.1	0.01
BirA_FLAG_HA_Ct_alone	NP_051081.1	rps18	10|5	15	7.5	2	0|4|0	0.88	0.96	0.88	5.62	0.01
BirA_FLAG_HA_Ct_alone	NP_180873.1	PKT3	10|5	15	7.5	2	1|3|0	0.9	0.99	0.9	5.62	0.01
BirA_FLAG_HA_Ct_alone	NP_193485.1	AT4G17520	9|5	14	7	2	0|1|2	0.97	1	0.97	7	0.01
BirA_FLAG_HA_Ct_alone	NP_001190347.1	DIN10	8|5	13	6.5	2	0|2|2	0.95	1	0.95	4.88	0.01
BirA_FLAG_HA_Ct_alone	NP_192865.1	SGT1B	7|5	12	6	2	2|0|1	0.97	0.99	0.97	6	0.01
BirA_FLAG_HA_Ct_alone	NP_190468.1	AAE3	4|7	11	5.5	2	0|2|0	0.94	0.99	0.94	8.25	0.01
BirA_FLAG_HA_Ct_alone	NP_197501.1	RAN-1	4|7	11	5.5	2	0|0|2	0.94	0.99	0.94	8.25	0.01
BirA_FLAG_HA_Ct_alone	NP_195035.2	APM1	3|5	8	4	2	1|1|0	0.89	0.98	0.89	6	0.01
BirA_FLAG_HA_Ct_alone	NP_198206.1	BIP1	2|4	6	3	2	0|1|0	0.92	1	0.92	9	0.01
BirA_FLAG_HA_Ct_alone	NP_187758.1	AT3G11510	2|4	6	3	2	0|1|0	0.92	1	0.92	9	0.01
BirA_FLAG_HA_Ct_alone	NP_178969.1	AGT	2|4	6	3	2	0|1|0	0.92	1	0.92	9	0.01
BirA_FLAG_HA_Ct_alone	NP_001119339.1	GRXC2	3|2	5	2.5	2	1|0|0	0.91	0.98	0.91	7.5	0.01
BirA_FLAG_HA_Ct_alone	NP_051061.1	rps4	2|3	5	2.5	2	0|1|0	0.91	0.98	0.91	7.5	0.01
BirA_FLAG_HA_Ct_alone	NP_174703.1	EMB3003	3|2	5	2.5	2	1|0|0	0.91	0.98	0.91	7.5	0.01
BirA_FLAG_HA_Ct_alone	NP_174575.1	PRPL11	2|3	5	2.5	2	0|0|1	0.91	0.98	0.91	7.5	0.01
HopF2 (C-BirA-FLAG-HA)	NP_191139.1	SBPASE	3|5	8	4	2	0|3|0	0.75	0.86	0.75	4	0.02
HopF2 (C-BirA-FLAG-HA)	NP_181256.1	AT2G37190	4|2	6	3	2	1|1|0	0.74	0.94	0.74	4.5	0.02
BirA_FLAG_HA_Ct_alone	NP_192161.1	GSTF2	20|11	31	15.5	2	0|9|1	0.84	0.96	0.84	4.65	0.02
BirA_FLAG_HA_Ct_alone	NP_190989.1	AT3G54210	15|7	22	11	2	0|7|0	0.81	0.96	0.81	4.71	0.02
BirA_FLAG_HA_Ct_alone	NP_001190925.1	AKR2	8|5	13	6.5	2	1|2|2	0.83	0.99	0.83	3.9	0.02
BirA_FLAG_HA_Ct_alone	NP_187210.1	RPL18	7|3	10	5	2	0|3|0	0.8	0.94	0.8	5	0.02
BirA_FLAG_HA_Ct_alone	NP_172194.1	SIRANBP	4|3	7	3.5	2	0|1|1	0.87	0.94	0.87	5.25	0.02
BirA_FLAG_HA_Ct_alone	NP_565765.1	PRPL28	4|2	6	3	2	0|2|0	0.75	0.89	0.75	4.5	0.02
BirA_FLAG_HA_Ct_alone	NP_177085.1	AT1G69250	2|2	4	2	2	0|0|1	0.84	0.84	0.84	6	0.02
BirA_FLAG_HA_Ct_alone	NP_200482.1	AT5G56710	2|2	4	2	2	0|1|0	0.84	0.84	0.84	6	0.02
HopF2 (C-BirA-FLAG-HA)	NP_190989.1	AT3G54210	12|6	18	9	2	0|7|0	0.71	0.92	0.71	3.86	0.03
HopF2 (C-BirA-FLAG-HA)	NP_001189805.1	emb2171	6|3	9	4.5	2	0|4|0	0.65	0.86	0.65	3.38	0.03
BirA_FLAG_HA_Ct_alone	NP_566809.1	GHS1	6|8	14	7	2	1|2|4	0.69	0.91	0.69	3	0.03
BirA_FLAG_HA_Ct_alone	NP_191139.1	SBPASE	2|9	11	5.5	2	0|3|0	0.69	0.98	0.69	5.5	0.03
BirA_FLAG_HA_Ct_alone	NP_182283.1	AT2G47610	4|4	8	4	2	0|4|0	0.67	0.67	0.67	3	0.03
BirA_FLAG_HA_Ct_alone	NP_195188.1	SSR16	3|2	5	2.5	2	1|1|0	0.68	0.8	0.68	3.75	0.03
HopF2 (C-BirA-FLAG-HA)	NP_177198.1	BCA4	6|4	10	5	2	2|0|3	0.61	0.85	0.61	3	0.04
HopF2 (C-BirA-FLAG-HA)	NP_187210.1	RPL18	6|2	8	4	2	0|3|0	0.65	0.91	0.65	4	0.04
BirA_FLAG_HA_Ct_alone	NP_177217.1	AT1G70600	15|5	20	10	2	0|7|0	0.62	0.96	0.62	4.29	0.04
BirA_FLAG_HA_Ct_alone	NP_001078234.1	NIT1	12|5	17	8.5	2	0|7|0	0.61	0.92	0.61	3.64	0.04
BirA_FLAG_HA_Ct_alone	NP_001031846.1	AT5G07090	3|6	9	4.5	2	1|3|0	0.63	0.9	0.63	3.38	0.04
HopF2 (C-BirA-FLAG-HA)	NP_563907.1	CLP2	2|2	4	2	2	0|0|2	0.6	0.6	0.6	3	0.05
HopF2 (C-BirA-FLAG-HA)	NP_195955.1	AT5G03350	2|2	4	2	2	0|0|2	0.6	0.6	0.6	3	0.05
BirA_FLAG_HA_Ct_alone	NP_001030985.1	RPL4	2|2	4	2	2	0|0|2	0.6	0.6	0.6	3	0.05
BirA_FLAG_HA_Ct_alone	NP_001031532.1	GRF9	2|2	4	2	2	0|0|2	0.6	0.6	0.6	3	0.05
BirA_FLAG_HA_Ct_alone	NP_191101.2	AT3G55410	2|2	4	2	2	0|0|2	0.6	0.6	0.6	3	0.05
BirA_FLAG_HA_Ct_alone	NP_191104.1	TPI	2|2	4	2	2	0|2|0	0.6	0.6	0.6	3	0.05
HopF2 (C-BirA-FLAG-HA)	NP_191250.1	PSRP5	12|6	18	9	2	0|7|1	0.59	0.91	0.59	3.38	0.06
HopF2 (C-BirA-FLAG-HA)	NP_180873.1	PKT3	3|5	8	4	2	1|3|0	0.58	0.8	0.58	3	0.06
BirA_FLAG_HA_Ct_alone	NP_188048.1	PME3	2|4	6	3	2	0|3|0	0.59	0.79	0.59	3	0.06
BirA_FLAG_HA_Ct_alone	NP_001031073.1	CAT3	3|3	6	3	2	2|1|0	0.59	0.59	0.59	3	0.06
HopF2 (C-BirA-FLAG-HA)	NP_051081.1	rps18	7|2	9	4.5	2	0|4|0	0.55	0.9	0.55	3.38	0.07
HopF2 (C-BirA-FLAG-HA)	NP_172194.1	SIRANBP	2|2	4	2	2	0|1|1	0.55	0.55	0.55	3	0.07
BirA_FLAG_HA_Ct_alone	NP_171777.1	emb2386	13|8	21	10.5	2	1|7|2	0.57	0.9	0.57	3.15	0.07
BirA_FLAG_HA_Ct_alone	NP_566767.1	ATL5	7|8	15	7.5	2	0|8|0	0.57	0.65	0.57	2.81	0.07
BirA_FLAG_HA_Ct_alone	NP_197703.1	HCF136	4|2	6	3	2	0|2|1	0.56	0.83	0.56	3	0.07
HopF2 (C-BirA-FLAG-HA)	NP_190870.1	STV1	12|5	17	8.5	2	0|8|0	0.52	0.9	0.52	3.19	0.08
BirA_FLAG_HA_Ct_alone	NP_001189768.1	UBQ6	0|26	26	13	2	0|0|0	0.5	1	0.5	130	0.08
BirA_FLAG_HA_Ct_alone	NP_173451.5	VAB3	24|0	24	12	2	0|0|0	0.5	1	0.5	120	0.08
BirA_FLAG_HA_Ct_alone	NP_177729.1	VAB1	0|22	22	11	2	0|0|0	0.5	1	0.5	110	0.08
BirA_FLAG_HA_Ct_alone	NP_051095.1	rpl16	14|2	16	8	2	0|5|0	0.53	0.98	0.53	4.8	0.08
HopF2 (C-BirA-FLAG-HA)	P02769	ALB	12|0	12	6	2	1|0|0	0.5	1	0.5	18	0.09
BirA_FLAG_HA_Ct_alone	NP_001030663.1	AT3G09630	1|21	22	11	2	1|2|1	0.5	1	0.5	8.25	0.09
BirA_FLAG_HA_Ct_alone	NP_001031620.1	Hop3	16|0	16	8	2	0|0|0	0.5	1	0.5	80	0.09
BirA_FLAG_HA_Ct_alone	NP_173743.1	RPL27AB	16|0	16	8	2	0|0|0	0.5	1	0.5	80	0.09
BirA_FLAG_HA_Ct_alone	NP_001031178.1	PPC1	0|11	11	5.5	2	0|0|1	0.5	1	0.5	16.5	0.09
BirA_FLAG_HA_Ct_alone	NP_001078769.1	ACT4	0|12	12	6	2	0|0|0	0.5	1	0.5	60	0.1
BirA_FLAG_HA_Ct_alone	NP_187561.1	AT3G09500	10|0	10	5	2	0|0|0	0.5	1	0.5	50	0.1
BirA_FLAG_HA_Ct_alone	NP_191784.1	UBQ5	10|0	10	5	2	0|0|0	0.5	1	0.5	50	0.1
BirA_FLAG_HA_Ct_alone	Q5XQN5	KRT5	10|0	10	5	2	0|0|0	0.5	1	0.5	50	0.1
HopF2 (C-BirA-FLAG-HA)	NP_187769.1	AT3G11630	0|9	9	4.5	2	0|0|0	0.5	1	0.5	45	0.11
HopF2 (C-BirA-FLAG-HA)	NP_001190234.1	AT5G06110	8|0	8	4	2	0|0|0	0.5	1	0.5	40	0.11
HopF2 (C-BirA-FLAG-HA)	NP_195865.1	AT5G02450	7|0	7	3.5	2	0|0|0	0.5	1	0.5	35	0.11
BirA_FLAG_HA_Ct_alone	NP_187864.1	HSP70	9|0	9	4.5	2	0|0|0	0.5	1	0.5	45	0.11
BirA_FLAG_HA_Ct_alone	NP_180895.1	AT2G33370	9|0	9	4.5	2	0|0|0	0.5	1	0.5	45	0.11
BirA_FLAG_HA_Ct_alone	NP_850047.1	PRPL35	7|1	8	4	2	0|0|0	0.5	1	0.5	40	0.11
BirA_FLAG_HA_Ct_alone	NP_567808.1	AT4G28400	8|0	8	4	2	0|0|0	0.5	1	0.5	40	0.11
BirA_FLAG_HA_Ct_alone	NP_680112.2	PIMT1	7|0	7	3.5	2	0|0|0	0.5	1	0.5	35	0.11
BirA_FLAG_HA_Ct_alone	NP_001031504.1	ACT1	7|0	7	3.5	2	0|0|0	0.5	1	0.5	35	0.11
BirA_FLAG_HA_Ct_alone	NP_195907.1	AT5G02870	3|20	23	11.5	2	1|5|3	0.5	1	0.5	3.83	0.12
BirA_FLAG_HA_Ct_alone	NP_051057.1	rps14	6|0	6	3	2	0|1|0	0.5	1	0.5	9	0.12
HopF2 (C-BirA-FLAG-HA)	NP_177361.1	AT1G72160	6|1	7	3.5	2	0|0|0	0.5	1	0.5	35	0.13
BirA_FLAG_HA_Ct_alone	NP_001031119.1	AT1G30690	6|0	6	3	2	0|0|0	0.5	1	0.5	30	0.13
BirA_FLAG_HA_Ct_alone	NP_177635.1	RPS9	6|0	6	3	2	0|0|0	0.5	1	0.5	30	0.13
BirA_FLAG_HA_Ct_alone	NP_177120.1	RPL34	6|0	6	3	2	0|0|0	0.5	1	0.5	30	0.13
BirA_FLAG_HA_Ct_alone	NP_191311.1	SIP2	6|0	6	3	2	0|0|0	0.5	1	0.5	30	0.13
BirA_FLAG_HA_Ct_alone	NP_564724.1	AT1G57660	6|0	6	3	2	0|0|0	0.5	1	0.5	30	0.13
HopF2 (C-BirA-FLAG-HA)	NP_177984.1	emb1473	5|0	5	2.5	2	0|0|0	0.5	1	0.5	25	0.14
HopF2 (C-BirA-FLAG-HA)	NP_200044.1	LTI78	5|0	5	2.5	2	0|0|0	0.5	1	0.5	25	0.14
HopF2 (C-BirA-FLAG-HA)	NP_195308.1	ACO1	0|5	5	2.5	2	0|0|0	0.5	1	0.5	25	0.14
BirA_FLAG_HA_Ct_alone	NP_001190083.1	HCEF1	2|14	16	8	2	1|2|3	0.5	1	0.5	4	0.14
BirA_FLAG_HA_Ct_alone	NP_001031296.1	AT1G78150	5|1	6	3	2	0|0|0	0.5	1	0.5	30	0.14
BirA_FLAG_HA_Ct_alone	NP_001031502.1	RPS5B	5|1	6	3	2	0|0|0	0.5	1	0.5	30	0.14
BirA_FLAG_HA_Ct_alone	NP_001078126.1	Fes1A	5|1	6	3	2	0|0|0	0.5	1	0.5	30	0.14
BirA_FLAG_HA_Ct_alone	NP_177546.1	AT1G74060	5|0	5	2.5	2	0|0|0	0.5	1	0.5	25	0.14
BirA_FLAG_HA_Ct_alone	NP_567096.1	AT3G60245	5|0	5	2.5	2	0|0|0	0.5	1	0.5	25	0.14
BirA_FLAG_HA_Ct_alone	NP_565638.1	AT2G27140	5|0	5	2.5	2	0|0|0	0.5	1	0.5	25	0.14
HopF2 (C-BirA-FLAG-HA)	NP_568049.1	FBA2	1|4	5	2.5	2	0|0|0	0.5	1	0.5	25	0.15
HopF2 (C-BirA-FLAG-HA)	NP_001190552.1	NOI	1|4	5	2.5	2	0|0|0	0.5	1	0.5	25	0.15
HopF2 (C-BirA-FLAG-HA)	NP_173230.1	BTF3	4|0	4	2	2	0|0|0	0.5	1	0.5	20	0.15
HopF2 (C-BirA-FLAG-HA)	NP_564781.1	AT1G61620	4|0	4	2	2	0|0|0	0.5	1	0.5	20	0.15
HopF2 (C-BirA-FLAG-HA)	NP_179486.1	HA1	4|0	4	2	2	0|0|0	0.5	1	0.5	20	0.15
HopF2 (C-BirA-FLAG-HA)	NP_190291.1	AT3G47070	0|4	4	2	2	0|0|0	0.5	1	0.5	20	0.15
BirA_FLAG_HA_Ct_alone	NP_051093.1	rps8	5|1	6	3	2	0|1|0	0.5	1	0.5	9	0.15
BirA_FLAG_HA_Ct_alone	NP_172761.1	EIF4B2	4|1	5	2.5	2	0|0|0	0.5	1	0.5	25	0.15
BirA_FLAG_HA_Ct_alone	NP_181050.1	AT2G35050	4|1	5	2.5	2	0|0|0	0.5	1	0.5	25	0.15
BirA_FLAG_HA_Ct_alone	NP_567104.1	AT3G60770	5|0	5	2.5	2	0|1|0	0.5	1	0.5	7.5	0.15
BirA_FLAG_HA_Ct_alone	NP_001189881.1	ATBFRUCT1	4|1	5	2.5	2	0|0|0	0.5	1	0.5	25	0.15
BirA_FLAG_HA_Ct_alone	NP_175034.1	AT1G43690	1|4	5	2.5	2	0|0|0	0.5	1	0.5	25	0.15
BirA_FLAG_HA_Ct_alone	NP_001031063.1	AT1G18070	4|0	4	2	2	0|0|0	0.5	1	0.5	20	0.15
BirA_FLAG_HA_Ct_alone	NP_001189686.1	AT2G35830	4|0	4	2	2	0|0|0	0.5	1	0.5	20	0.15
BirA_FLAG_HA_Ct_alone	NP_051107.1	rpl32	4|0	4	2	2	0|0|0	0.5	1	0.5	20	0.15
BirA_FLAG_HA_Ct_alone	NP_850918.1	AT5G37475	4|0	4	2	2	0|0|0	0.5	1	0.5	20	0.15
BirA_FLAG_HA_Ct_alone	NP_181358.1	PDX1.1	4|0	4	2	2	0|0|0	0.5	1	0.5	20	0.15
BirA_FLAG_HA_Ct_alone	NP_565456.2	FVE	4|0	4	2	2	0|0|0	0.5	1	0.5	20	0.15
BirA_FLAG_HA_Ct_alone	NP_564114.2	ERD10	0|4	4	2	2	0|0|0	0.5	1	0.5	20	0.15
BirA_FLAG_HA_Ct_alone	NP_001185186.1	ALATS	0|4	4	2	2	0|0|0	0.5	1	0.5	20	0.15
BirA_FLAG_HA_Ct_alone	NP_200077.1	AT5G52650	0|4	4	2	2	0|0|0	0.5	1	0.5	20	0.15
HopF2 (C-BirA-FLAG-HA)	NP_001078345.1	SAM-2	3|1	4	2	2	0|0|0	0.5	1	0.5	20	0.18
HopF2 (C-BirA-FLAG-HA)	NP_567808.1	AT4G28400	3|1	4	2	2	0|0|0	0.5	1	0.5	20	0.18
HopF2 (C-BirA-FLAG-HA)	NP_177635.1	RPS9	3|0	3	1.5	2	0|0|0	0.5	1	0.5	15	0.18
HopF2 (C-BirA-FLAG-HA)	NP_191093.1	PPL1	3|0	3	1.5	2	0|0|0	0.5	1	0.5	15	0.18
HopF2 (C-BirA-FLAG-HA)	NP_564009.1	AT1G16860	3|0	3	1.5	2	0|0|0	0.5	1	0.5	15	0.18
HopF2 (C-BirA-FLAG-HA)	NP_680744.4	AT4G27595	3|0	3	1.5	2	0|0|0	0.5	1	0.5	15	0.18
HopF2 (C-BirA-FLAG-HA)	NP_850047.1	PRPL35	3|0	3	1.5	2	0|0|0	0.5	1	0.5	15	0.18
HopF2 (C-BirA-FLAG-HA)	NP_200925.1	AT5G61170	3|0	3	1.5	2	0|0|0	0.5	1	0.5	15	0.18
HopF2 (C-BirA-FLAG-HA)	NP_187470.1	AAC1	3|0	3	1.5	2	0|0|0	0.5	1	0.5	15	0.18
HopF2 (C-BirA-FLAG-HA)	NP_001078554.1	AT5G09510	3|0	3	1.5	2	0|0|0	0.5	1	0.5	15	0.18
HopF2 (C-BirA-FLAG-HA)	NP_179331.1	AKR2B	3|0	3	1.5	2	0|0|0	0.5	1	0.5	15	0.18
HopF2 (C-BirA-FLAG-HA)	NP_187620.1	AT3G10090	3|0	3	1.5	2	0|0|0	0.5	1	0.5	15	0.18
HopF2 (C-BirA-FLAG-HA)	NP_198129.1	AT5G27770	3|0	3	1.5	2	0|0|0	0.5	1	0.5	15	0.18
HopF2 (C-BirA-FLAG-HA)	NP_001031647.1	PPDK	0|3	3	1.5	2	0|0|0	0.5	1	0.5	15	0.18
HopF2 (C-BirA-FLAG-HA)	NP_171994.1	EFE	0|3	3	1.5	2	0|0|0	0.5	1	0.5	15	0.18
HopF2 (C-BirA-FLAG-HA)	NP_195761.1	RSR4	0|3	3	1.5	2	0|0|0	0.5	1	0.5	15	0.18
BirA_FLAG_HA_Ct_alone	NP_178073.1	PGK	1|4	5	2.5	2	0|1|0	0.5	1	0.5	7.5	0.18
BirA_FLAG_HA_Ct_alone	NP_174808.1	RPL21C	3|1	4	2	2	0|0|0	0.5	1	0.5	20	0.18
BirA_FLAG_HA_Ct_alone	NP_567523.1	CT-BMY	3|1	4	2	2	0|0|0	0.5	1	0.5	20	0.18
BirA_FLAG_HA_Ct_alone	NP_188573.1	PTEN2	1|3	4	2	2	0|0|0	0.5	1	0.5	20	0.18
BirA_FLAG_HA_Ct_alone	NP_001031704.1	SGT1A	3|0	3	1.5	2	0|0|0	0.5	1	0.5	15	0.18
BirA_FLAG_HA_Ct_alone	NP_001154201.1	AT4G02450	3|0	3	1.5	2	0|0|0	0.5	1	0.5	15	0.18
BirA_FLAG_HA_Ct_alone	NP_173669.1	PATL2	3|0	3	1.5	2	0|0|0	0.5	1	0.5	15	0.18
BirA_FLAG_HA_Ct_alone	NP_193544.1	AT4G18100	3|0	3	1.5	2	0|0|0	0.5	1	0.5	15	0.18
BirA_FLAG_HA_Ct_alone	NP_197763.1	RPS11-BETA	3|0	3	1.5	2	0|0|0	0.5	1	0.5	15	0.18
BirA_FLAG_HA_Ct_alone	P04259	KRT6B	3|0	3	1.5	2	0|0|0	0.5	1	0.5	15	0.18
BirA_FLAG_HA_Ct_alone	NP_172256.1	RPS15A	3|0	3	1.5	2	0|0|0	0.5	1	0.5	15	0.18
BirA_FLAG_HA_Ct_alone	NP_567886.1	AT4G31985	3|0	3	1.5	2	0|0|0	0.5	1	0.5	15	0.18
BirA_FLAG_HA_Ct_alone	NP_001077931.1	TIM	0|3	3	1.5	2	0|0|0	0.5	1	0.5	15	0.18
BirA_FLAG_HA_Ct_alone	NP_001078572.1	SSP5	0|3	3	1.5	2	0|0|0	0.5	1	0.5	15	0.18
BirA_FLAG_HA_Ct_alone	NP_001190209.1	AT5G02610	0|3	3	1.5	2	0|0|0	0.5	1	0.5	15	0.18
BirA_FLAG_HA_Ct_alone	NP_190291.1	AT3G47070	0|3	3	1.5	2	0|0|0	0.5	1	0.5	15	0.18
BirA_FLAG_HA_Ct_alone	NP_565301.1	AT2G03420	0|3	3	1.5	2	0|0|0	0.5	1	0.5	15	0.18
BirA_FLAG_HA_Ct_alone	NP_568049.1	FBA2	0|3	3	1.5	2	0|0|0	0.5	1	0.5	15	0.18
BirA_FLAG_HA_Ct_alone	NP_171994.1	EFE	0|3	3	1.5	2	0|0|0	0.5	1	0.5	15	0.18
BirA_FLAG_HA_Ct_alone	NP_001031974.2	ACS	0|3	3	1.5	2	0|0|0	0.5	1	0.5	15	0.18
BirA_FLAG_HA_Ct_alone	NP_001031535.1	AT2G43160	0|3	3	1.5	2	0|0|0	0.5	1	0.5	15	0.18
HopF2 (C-BirA-FLAG-HA)	NP_181192.1	LOS2	1|9	10	5	2	2|1|3	0.49	0.99	0.49	2.5	0.22
HopF2 (C-BirA-FLAG-HA)	NP_566749.1	ALDH2C4	3|1	4	2	2	1|0|0	0.49	0.98	0.49	6	0.22
HopF2 (C-BirA-FLAG-HA)	NP_051061.1	rps4	3|0	3	1.5	2	0|1|0	0.49	0.98	0.49	4.5	0.22
HopF2 (C-BirA-FLAG-HA)	NP_001030851.1	PIP2A	0|3	3	1.5	2	1|0|0	0.49	0.98	0.49	4.5	0.22
BirA_FLAG_HA_Ct_alone	NP_001077627.1	eEF-1Bb1	3|1	4	2	2	0|1|0	0.49	0.98	0.49	6	0.22
BirA_FLAG_HA_Ct_alone	NP_051048.1	rps2	3|0	3	1.5	2	0|1|0	0.49	0.98	0.49	4.5	0.22
BirA_FLAG_HA_Ct_alone	NP_196447.1	AT5G08300	3|0	3	1.5	2	0|1|0	0.49	0.98	0.49	4.5	0.22
HopF2 (C-BirA-FLAG-HA)	NP_173743.1	RPL27AB	2|1	3	1.5	2	0|0|0	0.49	0.98	0.49	15	0.23
HopF2 (C-BirA-FLAG-HA)	NP_001190831.1	ACP4	1|2	3	1.5	2	0|0|0	0.49	0.98	0.49	15	0.23
HopF2 (C-BirA-FLAG-HA)	NP_001190218.1	AT5G03660	1|2	3	1.5	2	0|0|0	0.49	0.98	0.49	15	0.23
HopF2 (C-BirA-FLAG-HA)	NP_001030820.1	UXS5	2|0	2	1	2	0|0|0	0.49	0.98	0.49	10	0.23
HopF2 (C-BirA-FLAG-HA)	NP_001184962.1	AT1G11330	2|0	2	1	2	0|0|0	0.49	0.98	0.49	10	0.23
HopF2 (C-BirA-FLAG-HA)	NP_189984.1	AT3G43980	2|0	2	1	2	0|0|0	0.49	0.98	0.49	10	0.23
HopF2 (C-BirA-FLAG-HA)	NP_193544.1	AT4G18100	2|0	2	1	2	0|0|0	0.49	0.98	0.49	10	0.23
HopF2 (C-BirA-FLAG-HA)	NP_680112.2	PIMT1	2|0	2	1	2	0|0|0	0.49	0.98	0.49	10	0.23
HopF2 (C-BirA-FLAG-HA)	NP_850410.1	AT2G44120	2|0	2	1	2	0|0|0	0.49	0.98	0.49	10	0.23
HopF2 (C-BirA-FLAG-HA)	P02662	CSN1S1	2|0	2	1	2	0|0|0	0.49	0.98	0.49	10	0.23
HopF2 (C-BirA-FLAG-HA)	NP_197101.1	KIN2	2|0	2	1	2	0|0|0	0.49	0.98	0.49	10	0.23
HopF2 (C-BirA-FLAG-HA)	NP_195193.1	AT4G34670	2|0	2	1	2	0|0|0	0.49	0.98	0.49	10	0.23
HopF2 (C-BirA-FLAG-HA)	NP_187609.2	AT3G09980	2|0	2	1	2	0|0|0	0.49	0.98	0.49	10	0.23
HopF2 (C-BirA-FLAG-HA)	NP_001190318.1	AT5G15700	2|0	2	1	2	0|0|0	0.49	0.98	0.49	10	0.23
HopF2 (C-BirA-FLAG-HA)	NP_172256.1	RPS15A	2|0	2	1	2	0|0|0	0.49	0.98	0.49	10	0.23
HopF2 (C-BirA-FLAG-HA)	NP_567342.1	AT4G08960	2|0	2	1	2	0|0|0	0.49	0.98	0.49	10	0.23
HopF2 (C-BirA-FLAG-HA)	NP_567531.1	AT4G17560	2|0	2	1	2	0|0|0	0.49	0.98	0.49	10	0.23
HopF2 (C-BirA-FLAG-HA)	NP_001031701.1	GSH1	0|2	2	1	2	0|0|0	0.49	0.98	0.49	10	0.23
HopF2 (C-BirA-FLAG-HA)	NP_001190621.1	GRF8	0|2	2	1	2	0|0|0	0.49	0.98	0.49	10	0.23
HopF2 (C-BirA-FLAG-HA)	NP_176768.1	cICDH	0|2	2	1	2	0|0|0	0.49	0.98	0.49	10	0.23
HopF2 (C-BirA-FLAG-HA)	NP_189276.1	AT3G26450	0|2	2	1	2	0|0|0	0.49	0.98	0.49	10	0.23
HopF2 (C-BirA-FLAG-HA)	NP_001031721.1	FBA5	0|2	2	1	2	0|0|0	0.49	0.98	0.49	10	0.23
HopF2 (C-BirA-FLAG-HA)	NP_179616.1	PSAE-2	0|2	2	1	2	0|0|0	0.49	0.98	0.49	10	0.23
HopF2 (C-BirA-FLAG-HA)	NP_188367.2	AT3G17410	0|2	2	1	2	0|0|0	0.49	0.98	0.49	10	0.23
HopF2 (C-BirA-FLAG-HA)	NP_568375.2	AT5G19510	0|2	2	1	2	0|0|0	0.49	0.98	0.49	10	0.23
BirA_FLAG_HA_Ct_alone	NP_182106.1	AT2G45820	2|1	3	1.5	2	0|0|0	0.49	0.98	0.49	15	0.23
BirA_FLAG_HA_Ct_alone	NP_567470.1	AT4G15545	2|1	3	1.5	2	0|0|0	0.49	0.98	0.49	15	0.23
BirA_FLAG_HA_Ct_alone	NP_568786.1	AT5G53140	2|1	3	1.5	2	0|0|0	0.49	0.98	0.49	15	0.23
BirA_FLAG_HA_Ct_alone	NP_568815.1	RBP45A	2|1	3	1.5	2	0|0|0	0.49	0.98	0.49	15	0.23
BirA_FLAG_HA_Ct_alone	NP_564967.1	AT1G69510	1|2	3	1.5	2	0|0|0	0.49	0.98	0.49	15	0.23
BirA_FLAG_HA_Ct_alone	NP_564337.1	AT1G29880	2|1	3	1.5	2	0|0|0	0.49	0.98	0.49	15	0.23
BirA_FLAG_HA_Ct_alone	NP_177507.1	AT1G73660	2|1	3	1.5	2	0|0|0	0.49	0.98	0.49	15	0.23
BirA_FLAG_HA_Ct_alone	NP_566143.1	AT3G01590	2|1	3	1.5	2	0|0|0	0.49	0.98	0.49	15	0.23
BirA_FLAG_HA_Ct_alone	NP_197151.1	AT5G16470	1|2	3	1.5	2	0|0|0	0.49	0.98	0.49	15	0.23
BirA_FLAG_HA_Ct_alone	NP_001077515.1	AT1G11480	1|2	3	1.5	2	0|0|0	0.49	0.98	0.49	15	0.23
BirA_FLAG_HA_Ct_alone	NP_001185079.1	AT1G24160	1|2	3	1.5	2	0|0|0	0.49	0.98	0.49	15	0.23
BirA_FLAG_HA_Ct_alone	NP_172853.1	VIK	1|2	3	1.5	2	0|0|0	0.49	0.98	0.49	15	0.23
BirA_FLAG_HA_Ct_alone	NP_175812.1	ALDH7B4	2|1	3	1.5	2	0|0|0	0.49	0.98	0.49	15	0.23
BirA_FLAG_HA_Ct_alone	NP_181388.1	LP1	1|2	3	1.5	2	0|0|0	0.49	0.98	0.49	15	0.23
BirA_FLAG_HA_Ct_alone	NP_200364.2	AT5G55530	1|2	3	1.5	2	0|0|0	0.49	0.98	0.49	15	0.23
BirA_FLAG_HA_Ct_alone	NP_177984.1	emb1473	1|2	3	1.5	2	0|0|0	0.49	0.98	0.49	15	0.23
BirA_FLAG_HA_Ct_alone	NP_190105.3	AT3G45190	2|1	3	1.5	2	0|0|0	0.49	0.98	0.49	15	0.23
BirA_FLAG_HA_Ct_alone	NP_001031861.1	RLF	1|2	3	1.5	2	0|0|0	0.49	0.98	0.49	15	0.23
BirA_FLAG_HA_Ct_alone	NP_196928.1	AT5G14240	1|2	3	1.5	2	0|0|0	0.49	0.98	0.49	15	0.23
BirA_FLAG_HA_Ct_alone	NP_563718.1	AT1G04850	1|2	3	1.5	2	0|0|0	0.49	0.98	0.49	15	0.23
BirA_FLAG_HA_Ct_alone	NP_191685.1	AT3G61260	1|2	3	1.5	2	0|0|0	0.49	0.98	0.49	15	0.23
BirA_FLAG_HA_Ct_alone	NP_198008.1	AT5G26360	1|2	3	1.5	2	0|0|0	0.49	0.98	0.49	15	0.23
BirA_FLAG_HA_Ct_alone	NP_001031503.1	AGD7	2|0	2	1	2	0|0|0	0.49	0.98	0.49	10	0.23
BirA_FLAG_HA_Ct_alone	NP_001031836.1	AT5G05010	2|0	2	1	2	0|0|0	0.49	0.98	0.49	10	0.23
BirA_FLAG_HA_Ct_alone	NP_001154253.1	AT4G19045	2|0	2	1	2	0|0|0	0.49	0.98	0.49	10	0.23
BirA_FLAG_HA_Ct_alone	NP_051080.1	rpl33	2|0	2	1	2	0|0|0	0.49	0.98	0.49	10	0.23
BirA_FLAG_HA_Ct_alone	NP_051116.1	rps15	2|0	2	1	2	0|0|0	0.49	0.98	0.49	10	0.23
BirA_FLAG_HA_Ct_alone	NP_179374.1	ERD7	2|0	2	1	2	0|0|0	0.49	0.98	0.49	10	0.23
BirA_FLAG_HA_Ct_alone	NP_181874.1	AT2G43460	2|0	2	1	2	0|0|0	0.49	0.98	0.49	10	0.23
BirA_FLAG_HA_Ct_alone	NP_195131.1	CCoAOMT1	2|0	2	1	2	0|0|0	0.49	0.98	0.49	10	0.23
BirA_FLAG_HA_Ct_alone	NP_196179.1	AT5G05600	2|0	2	1	2	0|0|0	0.49	0.98	0.49	10	0.23
BirA_FLAG_HA_Ct_alone	NP_197175.1	AT5G16730	2|0	2	1	2	0|0|0	0.49	0.98	0.49	10	0.23
BirA_FLAG_HA_Ct_alone	NP_001031390.1	AT2G21580	2|0	2	1	2	0|0|0	0.49	0.98	0.49	10	0.23
BirA_FLAG_HA_Ct_alone	NP_001031705.2	CORI3	2|0	2	1	2	0|0|0	0.49	0.98	0.49	10	0.23
BirA_FLAG_HA_Ct_alone	NP_001078392.1	AT4G15000	2|0	2	1	2	0|0|0	0.49	0.98	0.49	10	0.23
BirA_FLAG_HA_Ct_alone	NP_188862.1	AT3G22230	2|0	2	1	2	0|0|0	0.49	0.98	0.49	10	0.23
BirA_FLAG_HA_Ct_alone	NP_172150.1	AT1G06650	2|0	2	1	2	0|0|0	0.49	0.98	0.49	10	0.23
BirA_FLAG_HA_Ct_alone	NP_171930.1	AT1G04350	2|0	2	1	2	0|0|0	0.49	0.98	0.49	10	0.23
BirA_FLAG_HA_Ct_alone	NP_172258.1	HTB1	2|0	2	1	2	0|0|0	0.49	0.98	0.49	10	0.23
BirA_FLAG_HA_Ct_alone	NP_200925.1	AT5G61170	2|0	2	1	2	0|0|0	0.49	0.98	0.49	10	0.23
BirA_FLAG_HA_Ct_alone	NP_200307.1	PDC2	2|0	2	1	2	0|0|0	0.49	0.98	0.49	10	0.23
BirA_FLAG_HA_Ct_alone	NP_564878.1	SAG24	2|0	2	1	2	0|0|0	0.49	0.98	0.49	10	0.23
BirA_FLAG_HA_Ct_alone	NP_172188.1	AT1G07070	2|0	2	1	2	0|0|0	0.49	0.98	0.49	10	0.23
BirA_FLAG_HA_Ct_alone	NP_172936.1	DL1C	2|0	2	1	2	0|0|0	0.49	0.98	0.49	10	0.23
BirA_FLAG_HA_Ct_alone	NP_194668.1	AT4G29390	2|0	2	1	2	0|0|0	0.49	0.98	0.49	10	0.23
BirA_FLAG_HA_Ct_alone	NP_187675.2	VPS60.1	2|0	2	1	2	0|0|0	0.49	0.98	0.49	10	0.23
BirA_FLAG_HA_Ct_alone	NP_565427.1	CSP3	2|0	2	1	2	0|0|0	0.49	0.98	0.49	10	0.23
BirA_FLAG_HA_Ct_alone	NP_567770.1	PHOS34	2|0	2	1	2	0|0|0	0.49	0.98	0.49	10	0.23
BirA_FLAG_HA_Ct_alone	NP_001190318.1	AT5G15700	2|0	2	1	2	0|0|0	0.49	0.98	0.49	10	0.23
BirA_FLAG_HA_Ct_alone	NP_001190728.1	AT4G14320	2|0	2	1	2	0|0|0	0.49	0.98	0.49	10	0.23
BirA_FLAG_HA_Ct_alone	NP_001154754.1	CAM1	2|0	2	1	2	0|0|0	0.49	0.98	0.49	10	0.23
BirA_FLAG_HA_Ct_alone	NP_051065.1	atpE	2|0	2	1	2	0|0|0	0.49	0.98	0.49	10	0.23
BirA_FLAG_HA_Ct_alone	NP_568644.1	CLPP4	2|0	2	1	2	0|0|0	0.49	0.98	0.49	10	0.23
BirA_FLAG_HA_Ct_alone	NP_001118609.1	AT3G10020	2|0	2	1	2	0|0|0	0.49	0.98	0.49	10	0.23
BirA_FLAG_HA_Ct_alone	NP_188298.3	AT3G16760	2|0	2	1	2	0|0|0	0.49	0.98	0.49	10	0.23
BirA_FLAG_HA_Ct_alone	NP_051082.1	rpl20	2|0	2	1	2	0|0|0	0.49	0.98	0.49	10	0.23
BirA_FLAG_HA_Ct_alone	NP_001190172.1	AT3G63540	0|2	2	1	2	0|0|0	0.49	0.98	0.49	10	0.23
BirA_FLAG_HA_Ct_alone	NP_189276.1	AT3G26450	0|2	2	1	2	0|0|0	0.49	0.98	0.49	10	0.23
BirA_FLAG_HA_Ct_alone	NP_199898.1	MAB1	0|2	2	1	2	0|0|0	0.49	0.98	0.49	10	0.23
BirA_FLAG_HA_Ct_alone	NP_194630.1	AIM1	0|2	2	1	2	0|0|0	0.49	0.98	0.49	10	0.23
BirA_FLAG_HA_Ct_alone	NP_567763.2	ACO2	0|2	2	1	2	0|0|0	0.49	0.98	0.49	10	0.23
BirA_FLAG_HA_Ct_alone	NP_180079.1	AT2G25070	0|2	2	1	2	0|0|0	0.49	0.98	0.49	10	0.23
BirA_FLAG_HA_Ct_alone	NP_001184884.1	AT1G01320	0|2	2	1	2	0|0|0	0.49	0.98	0.49	10	0.23
BirA_FLAG_HA_Ct_alone	NP_563852.1	iPGAM1	0|2	2	1	2	0|0|0	0.49	0.98	0.49	10	0.23
BirA_FLAG_HA_Ct_alone	NP_194480.2	PPI1	0|2	2	1	2	0|0|0	0.49	0.98	0.49	10	0.23
BirA_FLAG_HA_Ct_alone	NP_196756.2	LOG8	0|2	2	1	2	0|0|0	0.49	0.98	0.49	10	0.23
BirA_FLAG_HA_Ct_alone	NP_196930.2	AT5G14260	0|2	2	1	2	0|0|0	0.49	0.98	0.49	10	0.23
BirA_FLAG_HA_Ct_alone	NP_565829.1	AT2G35880	0|2	2	1	2	0|0|0	0.49	0.98	0.49	10	0.23
BirA_FLAG_HA_Ct_alone	NP_001154671.1	AT3G51640	0|2	2	1	2	0|0|0	0.49	0.98	0.49	10	0.23
BirA_FLAG_HA_Ct_alone	NP_001078468.1	SNF7.1	0|2	2	1	2	0|0|0	0.49	0.98	0.49	10	0.23
BirA_FLAG_HA_Ct_alone	NP_193405.1	AT4G16720	0|2	2	1	2	0|0|0	0.49	0.98	0.49	10	0.23
BirA_FLAG_HA_Ct_alone	NP_680169.1	AT5G16285	0|2	2	1	2	0|0|0	0.49	0.98	0.49	10	0.23
BirA_FLAG_HA_Ct_alone	NP_180093.1	AT2G25210	0|2	2	1	2	0|0|0	0.49	0.98	0.49	10	0.23
HopF2 (C-BirA-FLAG-HA)	NP_197529.1	AT5G20290	17|3	20	10	2	2|8|3	0.48	0.96	0.48	2.31	0.3
HopF2 (C-BirA-FLAG-HA)	NP_174060.1	AT1G27400	6|0	6	3	2	0|2|0	0.49	0.97	0.49	4.5	0.3
HopF2 (C-BirA-FLAG-HA)	NP_001031305.1	HSP91	0|5	5	2.5	2	2|0|0	0.47	0.94	0.47	3.75	0.3
BirA_FLAG_HA_Ct_alone	NP_187143.1	AT3G04920	27|6	33	16.5	2	0|19|0	0.46	0.92	0.46	2.61	0.3
BirA_FLAG_HA_Ct_alone	NP_191846.1	AT3G62870	15|1	16	8	2	0|7|0	0.48	0.96	0.48	3.43	0.3
BirA_FLAG_HA_Ct_alone	NP_178110.6	Hsp70-15	0|9	9	4.5	2	0|0|4	0.47	0.95	0.47	3.38	0.3
BirA_FLAG_HA_Ct_alone	NP_001118594.1	AT3G06680	5|3	8	4	2	0|5|0	0.46	0.67	0.46	2.4	0.3
BirA_FLAG_HA_Ct_alone	NP_001031876.1	AAC2	1|7	8	4	2	0|3|0	0.47	0.94	0.47	4	0.3
BirA_FLAG_HA_Ct_alone	NP_189052.2	AT3G24100	6|1	7	3.5	2	0|2|0	0.49	0.97	0.49	5.25	0.3
BirA_FLAG_HA_Ct_alone	NP_191875.1	OEP6	0|5	5	2.5	2	0|0|2	0.47	0.94	0.47	3.75	0.3
HopF2 (C-BirA-FLAG-HA)	NP_189221.1	RPL15	20|8	28	14	2	5|10|3	0.45	0.91	0.45	2.33	0.31
HopF2 (C-BirA-FLAG-HA)	NP_001030650.1	AT3G06700	9|1	10	5	2	0|5|1	0.45	0.9	0.45	2.5	0.31
HopF2 (C-BirA-FLAG-HA)	NP_177217.1	AT1G70600	10|0	10	5	2	0|7|0	0.44	0.88	0.44	2.14	0.31
HopF2 (C-BirA-FLAG-HA)	NP_191846.1	AT3G62870	9|1	10	5	2	0|7|0	0.42	0.84	0.42	2.14	0.31
HopF2 (C-BirA-FLAG-HA)	NP_001119227.1	AT5G15200	9|1	10	5	2	0|7|0	0.42	0.84	0.42	2.14	0.31
HopF2 (C-BirA-FLAG-HA)	NP_173692.1	PFL	7|0	7	3.5	2	0|4|0	0.45	0.9	0.45	2.62	0.31
HopF2 (C-BirA-FLAG-HA)	NP_181471.1	AT2G39390	7|0	7	3.5	2	0|4|0	0.45	0.9	0.45	2.62	0.31
HopF2 (C-BirA-FLAG-HA)	NP_001118594.1	AT3G06680	7|0	7	3.5	2	0|5|0	0.43	0.86	0.43	2.1	0.31
HopF2 (C-BirA-FLAG-HA)	NP_192865.1	SGT1B	3|2	5	2.5	2	2|0|1	0.44	0.59	0.44	2.5	0.31
BirA_FLAG_HA_Ct_alone	NP_201325.1	AT5G65220	8|3	11	5.5	2	0|3|4	0.42	0.82	0.42	2.36	0.31
BirA_FLAG_HA_Ct_alone	NP_173021.1	AVP1	2|7	9	4.5	2	1|1|4	0.43	0.85	0.43	2.25	0.31
BirA_FLAG_HA_Ct_alone	NP_187062.1	GAPC1	7|1	8	4	2	4|0|0	0.45	0.9	0.45	3	0.31
BirA_FLAG_HA_Ct_alone	NP_173692.1	PFL	6|1	7	3.5	2	0|4|0	0.43	0.86	0.43	2.62	0.31
BirA_FLAG_HA_Ct_alone	NP_194537.7	AT4G28080	1|5	6	3	2	2|0|2	0.45	0.91	0.45	2.25	0.31
BirA_FLAG_HA_Ct_alone	NP_565741.4	AT2G32240	4|0	4	2	2	0|0|2	0.44	0.89	0.44	3	0.31
BirA_FLAG_HA_Ct_alone	NP_001077847.1	MST1	0|4	4	2	2	2|0|0	0.44	0.89	0.44	3	0.31
HopF2 (C-BirA-FLAG-HA)	NP_188274.1	AT3G16530	2|1	3	1.5	2	0|0|1	0.42	0.84	0.42	4.5	0.32
HopF2 (C-BirA-FLAG-HA)	NP_001031267.1	P40	2|1	3	1.5	2	0|1|0	0.42	0.84	0.42	4.5	0.32
HopF2 (C-BirA-FLAG-HA)	NP_188194.1	PLDALPHA1	1|2	3	1.5	2	0|0|1	0.42	0.84	0.42	4.5	0.32
HopF2 (C-BirA-FLAG-HA)	NP_186905.1	AT3G02560	2|0	2	1	2	1|0|0	0.42	0.84	0.42	3	0.32
HopF2 (C-BirA-FLAG-HA)	NP_187777.1	ATKRS-1	2|0	2	1	2	0|0|1	0.42	0.84	0.42	3	0.32
HopF2 (C-BirA-FLAG-HA)	NP_178234.1	AT2G01250	2|0	2	1	2	0|1|0	0.42	0.84	0.42	3	0.32
HopF2 (C-BirA-FLAG-HA)	NP_568299.1	EMB3137	2|0	2	1	2	0|1|0	0.42	0.84	0.42	3	0.32
HopF2 (C-BirA-FLAG-HA)	NP_051048.1	rps2	2|0	2	1	2	0|1|0	0.42	0.84	0.42	3	0.32
HopF2 (C-BirA-FLAG-HA)	NP_001078601.1	AT5G18380	2|0	2	1	2	0|1|0	0.42	0.84	0.42	3	0.32
HopF2 (C-BirA-FLAG-HA)	NP_181356.1	PDX1L4	2|0	2	1	2	0|1|0	0.42	0.84	0.42	3	0.32
HopF2 (C-BirA-FLAG-HA)	NP_051093.1	rps8	2|0	2	1	2	0|1|0	0.42	0.84	0.42	3	0.32
HopF2 (C-BirA-FLAG-HA)	NP_200261.1	FQR1	0|2	2	1	2	1|0|0	0.42	0.84	0.42	3	0.32
HopF2 (C-BirA-FLAG-HA)	NP_174575.1	PRPL11	0|2	2	1	2	0|0|1	0.42	0.84	0.42	3	0.32
HopF2 (C-BirA-FLAG-HA)	NP_196846.1	TRA2	0|2	2	1	2	0|0|1	0.42	0.84	0.42	3	0.32
HopF2 (C-BirA-FLAG-HA)	NP_564625.1	mMDH1	0|2	2	1	2	0|1|0	0.42	0.84	0.42	3	0.32
HopF2 (C-BirA-FLAG-HA)	NP_001154697.2	Tudor1	0|2	2	1	2	0|1|0	0.42	0.84	0.42	3	0.32
BirA_FLAG_HA_Ct_alone	NP_195741.1	AT5G01210	2|1	3	1.5	2	1|0|0	0.42	0.84	0.42	4.5	0.32
BirA_FLAG_HA_Ct_alone	NP_181884.1	AT2G43560	1|2	3	1.5	2	1|0|0	0.42	0.84	0.42	4.5	0.32
BirA_FLAG_HA_Ct_alone	NP_176880.1	RBCS1A	2|0	2	1	2	0|0|1	0.42	0.84	0.42	3	0.32
BirA_FLAG_HA_Ct_alone	NP_568299.1	EMB3137	2|0	2	1	2	0|1|0	0.42	0.84	0.42	3	0.32
BirA_FLAG_HA_Ct_alone	NP_563916.1	DET3	2|0	2	1	2	0|0|1	0.42	0.84	0.42	3	0.32
BirA_FLAG_HA_Ct_alone	NP_188929.1	APS1	2|0	2	1	2	0|0|1	0.42	0.84	0.42	3	0.32
BirA_FLAG_HA_Ct_alone	NP_190651.1	PSBO2	2|0	2	1	2	0|1|0	0.42	0.84	0.42	3	0.32
BirA_FLAG_HA_Ct_alone	NP_196846.1	TRA2	0|2	2	1	2	0|0|1	0.42	0.84	0.42	3	0.32
BirA_FLAG_HA_Ct_alone	NP_567663.1	HIP1	0|2	2	1	2	0|1|0	0.42	0.84	0.42	3	0.32
BirA_FLAG_HA_Ct_alone	NP_001189745.1	OASB	0|2	2	1	2	0|0|1	0.42	0.84	0.42	3	0.32
BirA_FLAG_HA_Ct_alone	NP_567521.1	CLPR4	0|2	2	1	2	0|0|1	0.42	0.84	0.42	3	0.32
HopF2 (C-BirA-FLAG-HA)	NP_176134.1	XW6	8|2	10	5	2	0|4|3	0.41	0.82	0.41	2.14	0.33
HopF2 (C-BirA-FLAG-HA)	NP_201325.1	AT5G65220	8|1	9	4.5	2	0|3|4	0.41	0.82	0.41	1.93	0.33
HopF2 (C-BirA-FLAG-HA)	NP_001118564.1	MS2	0|8	8	4	2	3|0|4	0.41	0.82	0.41	1.71	0.33
HopF2 (C-BirA-FLAG-HA)	NP_197703.1	HCF136	4|1	5	2.5	2	0|2|1	0.42	0.83	0.42	2.5	0.33
HopF2 (C-BirA-FLAG-HA)	NP_001078112.1	AT3G05560	3|1	4	2	2	0|1|1	0.4	0.8	0.4	3	0.33
HopF2 (C-BirA-FLAG-HA)	NP_189215.1	LTA2	0|3	3	1.5	2	1|1|0	0.4	0.8	0.4	2.25	0.33
BirA_FLAG_HA_Ct_alone	NP_178103.1	RPS17	8|4	12	6	2	1|4|3	0.4	0.79	0.4	2.25	0.33
BirA_FLAG_HA_Ct_alone	NP_001184893.1	GSTF6	4|1	5	2.5	2	1|1|1	0.42	0.83	0.42	2.5	0.33
HopF2 (C-BirA-FLAG-HA)	NP_174010.1	AT1G26880	5|0	5	2.5	2	0|4|0	0.4	0.79	0.4	1.88	0.34
HopF2 (C-BirA-FLAG-HA)	NP_190462.1	EMB1080	4|0	4	2	2	0|3|0	0.4	0.79	0.4	2	0.34
HopF2 (C-BirA-FLAG-HA)	NP_001190417.1	GME	2|2	4	2	2	3|0|0	0.39	0.39	0.39	2	0.34
HopF2 (C-BirA-FLAG-HA)	NP_001031876.1	AAC2	0|4	4	2	2	0|3|0	0.4	0.79	0.4	2	0.34
HopF2 (C-BirA-FLAG-HA)	NP_180936.1	EMB3113	3|0	3	1.5	2	0|2|0	0.39	0.78	0.39	2.25	0.34
HopF2 (C-BirA-FLAG-HA)	NP_198158.1	AT5G28060	3|0	3	1.5	2	0|2|0	0.39	0.78	0.39	2.25	0.34
HopF2 (C-BirA-FLAG-HA)	NP_565954.1	NTRC	0|3	3	1.5	2	0|0|2	0.39	0.78	0.39	2.25	0.34
HopF2 (C-BirA-FLAG-HA)	NP_001031555.1	UNE5	0|3	3	1.5	2	0|0|2	0.39	0.78	0.39	2.25	0.34
HopF2 (C-BirA-FLAG-HA)	NP_187593.1	ADK1	0|3	3	1.5	2	0|0|2	0.39	0.78	0.39	2.25	0.34
BirA_FLAG_HA_Ct_alone	NP_001030956.1	RPS15	2|2	4	2	2	0|3|0	0.39	0.39	0.39	2	0.34
BirA_FLAG_HA_Ct_alone	NP_568875.2	AT5G58330	1|3	4	2	2	0|2|0	0.39	0.78	0.39	3	0.34
BirA_FLAG_HA_Ct_alone	NP_198158.1	AT5G28060	3|0	3	1.5	2	0|2|0	0.39	0.78	0.39	2.25	0.34
BirA_FLAG_HA_Ct_alone	NP_001030654.1	AT3G07110	3|0	3	1.5	2	0|2|0	0.39	0.78	0.39	2.25	0.34
BirA_FLAG_HA_Ct_alone	NP_001031008.1	AT1G09130	0|3	3	1.5	2	0|2|0	0.39	0.78	0.39	2.25	0.34
BirA_FLAG_HA_Ct_alone	NP_189127.1	AT3G24830	0|3	3	1.5	2	0|2|0	0.39	0.78	0.39	2.25	0.34
BirA_FLAG_HA_Ct_alone	NP_195033.1	AT4G33070	0|3	3	1.5	2	0|0|2	0.39	0.78	0.39	2.25	0.34
BirA_FLAG_HA_Ct_alone	NP_001190653.1	AGY1	0|3	3	1.5	2	2|0|0	0.39	0.78	0.39	2.25	0.34
HopF2 (C-BirA-FLAG-HA)	NP_187143.1	AT3G04920	22|5	27	13.5	2	0|19|0	0.37	0.74	0.37	2.13	0.35
HopF2 (C-BirA-FLAG-HA)	NP_171777.1	emb2386	11|6	17	8.5	2	1|7|2	0.39	0.74	0.39	2.55	0.35
HopF2 (C-BirA-FLAG-HA)	NP_192161.1	GSTF2	9|8	17	8.5	2	0|9|1	0.36	0.44	0.36	2.55	0.35
HopF2 (C-BirA-FLAG-HA)	NP_850372.4	PPC2	0|9	9	4.5	2	3|0|5	0.39	0.78	0.39	1.69	0.35
HopF2 (C-BirA-FLAG-HA)	NP_564379.2	RUB1	7|0	7	3.5	2	0|6|0	0.39	0.78	0.39	1.75	0.35
HopF2 (C-BirA-FLAG-HA)	NP_173786.1	AOR	1|6	7	3.5	2	2|1|3	0.36	0.72	0.36	1.75	0.35
HopF2 (C-BirA-FLAG-HA)	NP_190075.1	RPL9	4|1	5	2.5	2	0|2|2	0.34	0.68	0.34	1.88	0.35
BirA_FLAG_HA_Ct_alone	NP_001078724.1	AT5G47210	14|9	23	11.5	2	0|10|3	0.36	0.66	0.36	2.65	0.35
BirA_FLAG_HA_Ct_alone	NP_191250.1	PSRP5	7|6	13	6.5	2	0|7|1	0.36	0.45	0.36	2.44	0.35
BirA_FLAG_HA_Ct_alone	NP_177360.1	PATL1	8|4	12	6	2	1|2|5	0.36	0.7	0.36	2.25	0.35
BirA_FLAG_HA_Ct_alone	NP_001119227.1	AT5G15200	3|7	10	5	2	0|7|0	0.35	0.66	0.35	2.14	0.35
BirA_FLAG_HA_Ct_alone	NP_172011.1	emb2394	6|3	9	4.5	2	2|4|0	0.35	0.64	0.35	2.25	0.35
BirA_FLAG_HA_Ct_alone	NP_001030650.1	AT3G06700	6|3	9	4.5	2	0|5|1	0.36	0.63	0.36	2.25	0.35
BirA_FLAG_HA_Ct_alone	NP_195213.1	ROC5	2|4	6	3	2	2|0|2	0.39	0.68	0.39	2.25	0.35
BirA_FLAG_HA_Ct_alone	NP_190075.1	RPL9	4|1	5	2.5	2	0|2|2	0.34	0.68	0.34	1.88	0.35
BirA_FLAG_HA_Ct_alone	NP_001077800.1	HEMB1	0|4	4	2	2	0|2|2	0.34	0.68	0.34	1.5	0.35
HopF2 (C-BirA-FLAG-HA)	NP_181831.1	AT2G43030	11|2	13	6.5	2	1|7|3	0.31	0.62	0.31	1.77	0.36
HopF2 (C-BirA-FLAG-HA)	NP_173289.1	AT1G18540	7|0	7	3.5	2	0|7|0	0.33	0.66	0.33	1.5	0.36
HopF2 (C-BirA-FLAG-HA)	NP_051095.1	rpl16	5|0	5	2.5	2	0|5|0	0.34	0.67	0.34	1.5	0.36
HopF2 (C-BirA-FLAG-HA)	NP_001119106.1	GLDP1	0|5	5	2.5	2	4|0|1	0.31	0.63	0.31	1.5	0.36
HopF2 (C-BirA-FLAG-HA)	NP_182283.1	AT2G47610	4|0	4	2	2	0|4|0	0.33	0.67	0.33	1.5	0.36
HopF2 (C-BirA-FLAG-HA)	NP_001078125.1	AT3G09200	4|0	4	2	2	0|4|0	0.33	0.67	0.33	1.5	0.36
HopF2 (C-BirA-FLAG-HA)	NP_001030956.1	RPS15	3|0	3	1.5	2	0|3|0	0.32	0.65	0.32	1.5	0.36
HopF2 (C-BirA-FLAG-HA)	NP_194304.1	AT4G25740	3|0	3	1.5	2	0|3|0	0.32	0.65	0.32	1.5	0.36
HopF2 (C-BirA-FLAG-HA)	NP_001030654.1	AT3G07110	2|1	3	1.5	2	0|2|0	0.3	0.6	0.3	2.25	0.36
HopF2 (C-BirA-FLAG-HA)	NP_001031008.1	AT1G09130	2|1	3	1.5	2	0|2|0	0.3	0.6	0.3	2.25	0.36
HopF2 (C-BirA-FLAG-HA)	NP_196647.1	CBSX3	0|3	3	1.5	2	0|3|0	0.32	0.65	0.32	1.5	0.36
HopF2 (C-BirA-FLAG-HA)	NP_568775.1	USP	2|0	2	1	2	0|2|0	0.3	0.6	0.3	1.5	0.36
HopF2 (C-BirA-FLAG-HA)	NP_565765.1	PRPL28	2|0	2	1	2	0|2|0	0.3	0.6	0.3	1.5	0.36
HopF2 (C-BirA-FLAG-HA)	NP_564818.1	MDAR6	0|2	2	1	2	0|0|2	0.3	0.6	0.3	1.5	0.36
HopF2 (C-BirA-FLAG-HA)	NP_567346.1	NDPK1	0|2	2	1	2	0|2|0	0.3	0.6	0.3	1.5	0.36
HopF2 (C-BirA-FLAG-HA)	NP_567048.1	VLN3	0|2	2	1	2	0|0|2	0.3	0.6	0.3	1.5	0.36
HopF2 (C-BirA-FLAG-HA)	NP_197501.1	RAN-1	0|2	2	1	2	0|0|2	0.3	0.6	0.3	1.5	0.36
HopF2 (C-BirA-FLAG-HA)	NP_191101.2	AT3G55410	0|2	2	1	2	0|0|2	0.3	0.6	0.3	1.5	0.36
HopF2 (C-BirA-FLAG-HA)	NP_172491.1	WLIM1	0|2	2	1	2	0|0|2	0.3	0.6	0.3	1.5	0.36
BirA_FLAG_HA_Ct_alone	NP_197529.1	AT5G20290	13|5	18	9	2	2|8|3	0.32	0.63	0.32	2.08	0.36
BirA_FLAG_HA_Ct_alone	NP_851190.1	RPL24	5|6	11	5.5	2	1|4|2	0.33	0.47	0.33	2.36	0.36
BirA_FLAG_HA_Ct_alone	NP_567048.1	VLN3	2|1	3	1.5	2	0|0|2	0.3	0.6	0.3	2.25	0.36
BirA_FLAG_HA_Ct_alone	NP_191224.1	PPD6	1|2	3	1.5	2	0|2|0	0.3	0.6	0.3	2.25	0.36
BirA_FLAG_HA_Ct_alone	NP_051096.1	rps3	2|0	2	1	2	0|2|0	0.3	0.6	0.3	1.5	0.36
BirA_FLAG_HA_Ct_alone	NP_567346.1	NDPK1	2|0	2	1	2	0|2|0	0.3	0.6	0.3	1.5	0.36
BirA_FLAG_HA_Ct_alone	NP_172491.1	WLIM1	0|2	2	1	2	0|0|2	0.3	0.6	0.3	1.5	0.36
BirA_FLAG_HA_Ct_alone	NP_190184.1	HTB9	0|2	2	1	2	0|2|0	0.3	0.6	0.3	1.5	0.36
HopF2 (C-BirA-FLAG-HA)	NP_175640.1	AT1G52300	11|6	17	8.5	2	0|9|2	0.3	0.57	0.3	2.32	0.37
HopF2 (C-BirA-FLAG-HA)	NP_180115.1	AT2G25450	1|3	4	2	2	1|2|0	0.3	0.59	0.3	2	0.37
HopF2 (C-BirA-FLAG-HA)	NP_197117.1	AT5G16130	3|0	3	1.5	2	0|2|1	0.3	0.59	0.3	1.5	0.37
BirA_FLAG_HA_Ct_alone	NP_001117276.1	GAPA-2	12|3	15	7.5	2	0|6|6	0.29	0.59	0.29	1.88	0.37
HopF2 (C-BirA-FLAG-HA)	NP_566767.1	ATL5	7|3	10	5	2	0|8|0	0.25	0.49	0.25	1.88	0.38
HopF2 (C-BirA-FLAG-HA)	NP_001078293.1	RPL23AB	8|1	9	4.5	2	0|9|0	0.24	0.48	0.24	1.5	0.38
HopF2 (C-BirA-FLAG-HA)	NP_563847.1	AT1G09590	4|0	4	2	2	0|5|0	0.24	0.48	0.24	1.2	0.38
HopF2 (C-BirA-FLAG-HA)	NP_568677.1	AT5G47190	2|0	2	1	2	1|1|0	0.27	0.55	0.27	1.5	0.38
BirA_FLAG_HA_Ct_alone	NP_190560.1	AT3G49910	19|2	21	10.5	2	3|15|0	0.27	0.55	0.27	1.75	0.38
BirA_FLAG_HA_Ct_alone	Q86YZ3	HRNR	13|4	17	8.5	2	5|8|0	0.27	0.55	0.27	1.96	0.38
BirA_FLAG_HA_Ct_alone	NP_196598.1	EMB3010	6|6	12	6	2	3|3|2	0.23	0.23	0.23	2.25	0.38
BirA_FLAG_HA_Ct_alone	NP_051037.1	rps12	6|4	10	5	2	3|4|0	0.24	0.42	0.24	2.14	0.38
BirA_FLAG_HA_Ct_alone	NP_175268.1	EMB3105	4|6	10	5	2	1|6|0	0.28	0.45	0.28	2.14	0.38
BirA_FLAG_HA_Ct_alone	NP_568447.1	AT5G24490	3|4	7	3.5	2	2|3|0	0.26	0.37	0.26	2.1	0.38
BirA_FLAG_HA_Ct_alone	NP_001031627.1	HOG1	3|4	7	3.5	2	3|0|2	0.26	0.37	0.26	2.1	0.38
BirA_FLAG_HA_Ct_alone	NP_001077565.1	FNR2	1|2	3	1.5	2	0|1|1	0.27	0.55	0.27	2.25	0.38
BirA_FLAG_HA_Ct_alone	NP_181256.1	AT2G37190	2|0	2	1	2	1|1|0	0.27	0.55	0.27	1.5	0.38
BirA_FLAG_HA_Ct_alone	NP_001078112.1	AT3G05560	2|0	2	1	2	0|1|1	0.27	0.55	0.27	1.5	0.38
BirA_FLAG_HA_Ct_alone	NP_173173.3	AlaAT1	0|2	2	1	2	1|1|0	0.27	0.55	0.27	1.5	0.38
HopF2 (C-BirA-FLAG-HA)	NP_001190439.1	RPL5B	7|0	7	3.5	2	0|5|3	0.21	0.42	0.21	1.31	0.39
HopF2 (C-BirA-FLAG-HA)	NP_001078275.1	AT3G52990	2|5	7	3.5	2	1|2|3	0.21	0.42	0.21	1.75	0.39
HopF2 (C-BirA-FLAG-HA)	NP_001190925.1	AKR2	4|2	6	3	2	1|2|2	0.21	0.37	0.21	1.8	0.39
HopF2 (C-BirA-FLAG-HA)	NP_001190083.1	HCEF1	1|5	6	3	2	1|2|3	0.21	0.42	0.21	1.5	0.39
HopF2 (C-BirA-FLAG-HA)	NP_001190347.1	DIN10	2|3	5	2.5	2	0|2|2	0.21	0.32	0.21	1.88	0.39
HopF2 (C-BirA-FLAG-HA)	NP_001077901.1	ROC3	2|3	5	2.5	2	0|2|2	0.21	0.32	0.21	1.88	0.39
HopF2 (C-BirA-FLAG-HA)	NP_195213.1	ROC5	2|3	5	2.5	2	2|0|2	0.21	0.32	0.21	1.88	0.39
BirA_FLAG_HA_Ct_alone	NP_181831.1	AT2G43030	10|3	13	6.5	2	1|7|3	0.21	0.42	0.21	1.77	0.39
BirA_FLAG_HA_Ct_alone	NP_850903.1	RPS1	3|6	9	4.5	2	0|4|3	0.22	0.42	0.22	1.93	0.39
BirA_FLAG_HA_Ct_alone	NP_564560.1	CLPR1	2|3	5	2.5	2	2|1|1	0.22	0.33	0.22	1.88	0.39
BirA_FLAG_HA_Ct_alone	NP_001119106.1	GLDP1	1|4	5	2.5	2	4|0|1	0.2	0.41	0.2	1.5	0.39
BirA_FLAG_HA_Ct_alone	NP_563877.1	SEX1	0|4	4	2	2	1|0|4	0.2	0.41	0.2	1.2	0.39
BirA_FLAG_HA_Ct_alone	NP_174010.1	AT1G26880	0|3	3	1.5	2	0|4|0	0.23	0.45	0.23	1.12	0.39
HopF2 (C-BirA-FLAG-HA)	NP_187135.1	AT3G04840	12|4	16	8	2	1|12|0	0.2	0.41	0.2	1.85	0.4
HopF2 (C-BirA-FLAG-HA)	NP_001154529.1	SNG1	2|10	12	6	2	4|6|2	0.2	0.4	0.2	1.5	0.4
HopF2 (C-BirA-FLAG-HA)	NP_001031627.1	HOG1	1|4	5	2.5	2	3|0|2	0.19	0.37	0.19	1.5	0.4
HopF2 (C-BirA-FLAG-HA)	NP_565491.1	PSB29	0|5	5	2.5	2	0|3|3	0.2	0.41	0.2	1.25	0.4
HopF2 (C-BirA-FLAG-HA)	NP_181349.1	PSRP4	2|0	2	1	2	0|0|3	0.2	0.39	0.2	1	0.4
HopF2 (C-BirA-FLAG-HA)	NP_196014.1	CPSRP54	2|0	2	1	2	0|3|0	0.2	0.39	0.2	1	0.4
HopF2 (C-BirA-FLAG-HA)	NP_188048.1	PME3	2|0	2	1	2	0|3|0	0.2	0.39	0.2	1	0.4
HopF2 (C-BirA-FLAG-HA)	NP_201217.1	AT5G64120	0|2	2	1	2	0|3|0	0.2	0.39	0.2	1	0.4
BirA_FLAG_HA_Ct_alone	NP_563848.1	AT1G09640	5|5	10	5	2	0|4|3	0.2	0.2	0.2	2.14	0.4
BirA_FLAG_HA_Ct_alone	NP_001031676.1	PCAP1	2|2	4	2	2	0|0|4	0.19	0.19	0.19	1.5	0.4
BirA_FLAG_HA_Ct_alone	NP_196014.1	CPSRP54	1|2	3	1.5	2	0|3|0	0.2	0.39	0.2	1.5	0.4
BirA_FLAG_HA_Ct_alone	NP_001030948.1	POR C	1|2	3	1.5	2	0|3|0	0.2	0.39	0.2	1.5	0.4
BirA_FLAG_HA_Ct_alone	NP_051094.1	rpl14	2|0	2	1	2	0|3|0	0.2	0.39	0.2	1	0.4
BirA_FLAG_HA_Ct_alone	NP_194304.1	AT4G25740	2|0	2	1	2	0|3|0	0.2	0.39	0.2	1	0.4
HopF2 (C-BirA-FLAG-HA)	NP_201458.1	PSBO1	5|16	21	10.5	2	7|3|9	0.14	0.28	0.14	1.66	0.41
HopF2 (C-BirA-FLAG-HA)	NP_193129.1	SHM4	1|3	4	2	2	0|1|3	0.18	0.35	0.18	1.5	0.41
HopF2 (C-BirA-FLAG-HA)	NP_001031846.1	AT5G07090	3|0	3	1.5	2	1|3|0	0.18	0.35	0.18	1.12	0.41
HopF2 (C-BirA-FLAG-HA)	NP_001184893.1	GSTF6	2|1	3	1.5	2	1|1|1	0.14	0.28	0.14	1.5	0.41
HopF2 (C-BirA-FLAG-HA)	NP_563657.1	CLPP5	2|1	3	1.5	2	2|0|1	0.14	0.28	0.14	1.5	0.41
HopF2 (C-BirA-FLAG-HA)	NP_001031073.1	CAT3	1|2	3	1.5	2	2|1|0	0.14	0.28	0.14	1.5	0.41
HopF2 (C-BirA-FLAG-HA)	NP_001031325.1	AT2G05220	3|0	3	1.5	2	1|3|0	0.18	0.35	0.18	1.12	0.41
HopF2 (C-BirA-FLAG-HA)	NP_196733.1	AT5G11720	2|0	2	1	2	2|0|1	0.14	0.28	0.14	1	0.41
BirA_FLAG_HA_Ct_alone	NP_189221.1	RPL15	13|16	29	14.5	2	5|10|3	0.16	0.29	0.16	2.42	0.41
BirA_FLAG_HA_Ct_alone	NP_001031325.1	AT2G05220	3|0	3	1.5	2	1|3|0	0.18	0.35	0.18	1.12	0.41
BirA_FLAG_HA_Ct_alone	NP_191873.1	CSP41A	0|3	3	1.5	2	1|2|1	0.16	0.33	0.16	1.12	0.41
BirA_FLAG_HA_Ct_alone	NP_197423.1	APL1	2|0	2	1	2	1|2|0	0.14	0.28	0.14	1	0.41
BirA_FLAG_HA_Ct_alone	NP_179760.1	GRP7	0|2	2	1	2	1|0|2	0.14	0.28	0.14	1	0.41
HopF2 (C-BirA-FLAG-HA)	NP_175268.1	EMB3105	4|4	8	4	2	1|6|0	0.1	0.1	0.1	1.71	0.42
HopF2 (C-BirA-FLAG-HA)	NP_850903.1	RPS1	3|5	8	4	2	0|4|3	0.11	0.2	0.11	1.71	0.42
HopF2 (C-BirA-FLAG-HA)	NP_195916.1	AT5G02960	5|2	7	3.5	2	1|4|2	0.1	0.19	0.1	1.5	0.42
HopF2 (C-BirA-FLAG-HA)	NP_174286.1	CAB1	2|5	7	3.5	2	0|4|3	0.1	0.2	0.1	1.5	0.42
HopF2 (C-BirA-FLAG-HA)	NP_001031299.1	VHA-A	1|5	6	3	2	2|4|1	0.1	0.19	0.1	1.29	0.42
HopF2 (C-BirA-FLAG-HA)	NP_192186.1	PSAD-1	0|2	2	1	2	0|4|0	0.1	0.19	0.1	0.75	0.42
BirA_FLAG_HA_Ct_alone	NP_187135.1	AT3G04840	11|4	15	7.5	2	1|12|0	0.13	0.26	0.13	1.73	0.42
BirA_FLAG_HA_Ct_alone	NP_001030693.1	EIF4A1	6|3	9	4.5	2	1|4|3	0.12	0.23	0.12	1.69	0.42
BirA_FLAG_HA_Ct_alone	NP_174286.1	CAB1	1|5	6	3	2	0|4|3	0.1	0.2	0.1	1.29	0.42
BirA_FLAG_HA_Ct_alone	NP_566875.1	LOX2	2|3	5	2.5	2	4|0|1	0.12	0.18	0.12	1.5	0.42
BirA_FLAG_HA_Ct_alone	NP_001031868.1	GRF6	2|2	4	2	2	0|3|1	0.13	0.13	0.13	1.5	0.42
BirA_FLAG_HA_Ct_alone	NP_193129.1	SHM4	2|2	4	2	2	0|1|3	0.13	0.13	0.13	1.5	0.42
BirA_FLAG_HA_Ct_alone	NP_001189805.1	emb2171	0|2	2	1	2	0|4|0	0.1	0.19	0.1	0.75	0.42
HopF2 (C-BirA-FLAG-HA)	NP_001030756.2	GR1	2|3	5	2.5	2	0|3|2	0.09	0.14	0.09	1.5	0.43
HopF2 (C-BirA-FLAG-HA)	NP_172011.1	emb2394	4|1	5	2.5	2	2|4|0	0.09	0.18	0.09	1.25	0.43
HopF2 (C-BirA-FLAG-HA)	NP_178487.1	CR88	0|3	3	1.5	2	0|1|4	0.09	0.18	0.09	0.9	0.43
HopF2 (C-BirA-FLAG-HA)	NP_566875.1	LOX2	0|3	3	1.5	2	4|0|1	0.09	0.18	0.09	0.9	0.43
BirA_FLAG_HA_Ct_alone	NP_175640.1	AT1G52300	8|6	14	7	2	0|9|2	0.07	0.13	0.07	1.91	0.43
BirA_FLAG_HA_Ct_alone	NP_001154529.1	SNG1	2|9	11	5.5	2	4|6|2	0.08	0.15	0.08	1.38	0.43
BirA_FLAG_HA_Ct_alone	NP_568746.1	CLPC1	6|4	10	5	2	0|0|9	0.09	0.15	0.09	1.67	0.43
BirA_FLAG_HA_Ct_alone	NP_001030991.2	APX1	4|4	8	4	2	1|1|5	0.08	0.08	0.08	1.71	0.43
BirA_FLAG_HA_Ct_alone	NP_001078293.1	RPL23AB	6|0	6	3	2	0|9|0	0.08	0.15	0.08	1	0.43
BirA_FLAG_HA_Ct_alone	NP_001078275.1	AT3G52990	4|1	5	2.5	2	1|2|3	0.08	0.16	0.08	1.25	0.43
BirA_FLAG_HA_Ct_alone	NP_181192.1	LOS2	0|4	4	2	2	2|1|3	0.08	0.16	0.08	1	0.43
HopF2 (C-BirA-FLAG-HA)	NP_567818.2	PSAE-1	2|8	10	5	2	0|3|8	0.06	0.12	0.06	1.36	0.44
HopF2 (C-BirA-FLAG-HA)	NP_568447.1	AT5G24490	3|1	4	2	2	2|3|0	0.07	0.14	0.07	1.2	0.44
HopF2 (C-BirA-FLAG-HA)	NP_173594.1	PDIL1-1	1|3	4	2	2	0|2|3	0.07	0.14	0.07	1.2	0.44
HopF2 (C-BirA-FLAG-HA)	NP_564560.1	CLPR1	2|1	3	1.5	2	2|1|1	0.05	0.11	0.05	1.12	0.44
HopF2 (C-BirA-FLAG-HA)	NP_566886.2	PTAC16	2|0	2	1	2	0|3|1	0.07	0.13	0.07	0.75	0.44
HopF2 (C-BirA-FLAG-HA)	NP_566100.2	CP12-1	0|2	2	1	2	1|1|2	0.05	0.11	0.05	0.75	0.44
BirA_FLAG_HA_Ct_alone	NP_001030831.1	BBC1	11|5	16	8	2	1|7|6	0.06	0.12	0.06	1.71	0.44
BirA_FLAG_HA_Ct_alone	NP_181187.1	FBA6	7|6	13	6.5	2	5|0|5	0.07	0.1	0.07	1.95	0.44
BirA_FLAG_HA_Ct_alone	NP_187130.1	EMB3119	3|8	11	5.5	2	2|3|6	0.07	0.13	0.07	1.5	0.44
BirA_FLAG_HA_Ct_alone	P02533	KRT14	6|2	8	4	2	0|7|2	0.06	0.11	0.06	1.33	0.44
BirA_FLAG_HA_Ct_alone	NP_566100.2	CP12-1	1|2	3	1.5	2	1|1|2	0.05	0.11	0.05	1.12	0.44
BirA_FLAG_HA_Ct_alone	NP_001030792.1	UGD2	0|3	3	1.5	2	1|2|2	0.07	0.14	0.07	0.9	0.44
BirA_FLAG_HA_Ct_alone	NP_565880.1	CAC3	2|0	2	1	2	1|1|2	0.05	0.11	0.05	0.75	0.44
HopF2 (C-BirA-FLAG-HA)	NP_190560.1	AT3G49910	15|0	15	7.5	2	3|15|0	0.05	0.1	0.05	1.25	0.45
HopF2 (C-BirA-FLAG-HA)	NP_188137.1	PRPS20	5|2	7	3.5	2	0|5|3	0.04	0.09	0.04	1.31	0.45
HopF2 (C-BirA-FLAG-HA)	NP_001189959.1	AT3G23940	2|3	5	2.5	2	0|6|0	0.05	0.1	0.05	1.25	0.45
HopF2 (C-BirA-FLAG-HA)	NP_196855.1	EMB3136	2|1	3	1.5	2	0|2|2	0.05	0.1	0.05	1.12	0.45
HopF2 (C-BirA-FLAG-HA)	NP_566570.3	mtLPD2	2|0	2	1	2	0|2|2	0.05	0.1	0.05	0.75	0.45
HopF2 (C-BirA-FLAG-HA)	NP_850479.1	GSTF8	0|2	2	1	2	2|0|2	0.05	0.1	0.05	0.75	0.45
HopF2 (C-BirA-FLAG-HA)	NP_001190944.1	AT4G37520	0|2	2	1	2	0|2|2	0.05	0.1	0.05	0.75	0.45
BirA_FLAG_HA_Ct_alone	NP_001154216.1	GRF1	4|5	9	4.5	2	2|2|4	0.05	0.07	0.05	1.69	0.45
BirA_FLAG_HA_Ct_alone	NP_194159.1	cpHsc70-1	2|6	8	4	2	3|3|3	0.04	0.09	0.04	1.33	0.45
BirA_FLAG_HA_Ct_alone	NP_196855.1	EMB3136	2|1	3	1.5	2	0|2|2	0.05	0.1	0.05	1.12	0.45
BirA_FLAG_HA_Ct_alone	NP_001190944.1	AT4G37520	1|2	3	1.5	2	0|2|2	0.05	0.1	0.05	1.12	0.45
BirA_FLAG_HA_Ct_alone	NP_001077901.1	ROC3	0|2	2	1	2	0|2|2	0.05	0.1	0.05	0.75	0.45
HopF2 (C-BirA-FLAG-HA)	NP_181715.1	AT2G41840	11|3	14	7	2	5|7|3	0.04	0.08	0.04	1.4	0.46
HopF2 (C-BirA-FLAG-HA)	NP_568746.1	CLPC1	3|5	8	4	2	0|0|9	0.03	0.06	0.03	1.33	0.46
HopF2 (C-BirA-FLAG-HA)	NP_001078234.1	NIT1	3|3	6	3	2	0|7|0	0.04	0.04	0.04	1.29	0.46
HopF2 (C-BirA-FLAG-HA)	NP_563848.1	AT1G09640	1|4	5	2.5	2	0|4|3	0.03	0.07	0.03	1.07	0.46
HopF2 (C-BirA-FLAG-HA)	NP_194439.1	AT4G27090	2|0	2	1	2	0|5|0	0.04	0.07	0.04	0.6	0.46
BirA_FLAG_HA_Ct_alone	NP_051099.1	rpl2	23|15	38	19	2	13|10|6	0.04	0.08	0.04	1.97	0.46
BirA_FLAG_HA_Ct_alone	NP_051104.1	rps7	7|8	15	7.5	2	1|9|2	0.03	0.05	0.03	1.88	0.46
BirA_FLAG_HA_Ct_alone	NP_180995.1	AT2G34480	5|3	8	4	2	2|4|2	0.04	0.07	0.04	1.5	0.46
BirA_FLAG_HA_Ct_alone	NP_564417.1	AT1G33120	0|4	4	2	2	0|4|3	0.03	0.07	0.03	0.86	0.46
BirA_FLAG_HA_Ct_alone	NP_001185346.1	AT1G67700	3|0	3	1.5	2	0|4|2	0.03	0.06	0.03	0.75	0.46
BirA_FLAG_HA_Ct_alone	NP_194439.1	AT4G27090	2|0	2	1	2	0|5|0	0.04	0.07	0.04	0.6	0.46
BirA_FLAG_HA_Ct_alone	NP_563847.1	AT1G09590	0|2	2	1	2	0|5|0	0.04	0.07	0.04	0.6	0.46
HopF2 (C-BirA-FLAG-HA)	NP_001030831.1	BBC1	10|6	16	8	2	1|7|6	0.02	0.05	0.02	1.71	0.47
HopF2 (C-BirA-FLAG-HA)	NP_001117276.1	GAPA-2	8|6	14	7	2	0|6|6	0.02	0.04	0.02	1.75	0.47
HopF2 (C-BirA-FLAG-HA)	NP_001031585.1	UBQ11	0|12	12	6	2	3|0|13	0.03	0.06	0.03	1.12	0.47
HopF2 (C-BirA-FLAG-HA)	NP_177545.1	AT1G74050	7|3	10	5	2	0|8|3	0.02	0.05	0.02	1.36	0.47
HopF2 (C-BirA-FLAG-HA)	NP_181259.1	AT2G37220	2|4	6	3	2	3|2|2	0.03	0.06	0.03	1.29	0.47
HopF2 (C-BirA-FLAG-HA)	NP_173021.1	AVP1	1|3	4	2	2	1|1|4	0.03	0.05	0.03	1	0.47
HopF2 (C-BirA-FLAG-HA)	NP_563877.1	SEX1	0|2	2	1	2	1|0|4	0.03	0.05	0.03	0.6	0.47
HopF2 (C-BirA-FLAG-HA)	NP_565109.1	emb2184	0|2	2	1	2	1|1|3	0.02	0.04	0.02	0.6	0.47
HopF2 (C-BirA-FLAG-HA)	NP_191800.1	CP12-2	0|2	2	1	2	2|0|3	0.02	0.04	0.02	0.6	0.47
BirA_FLAG_HA_Ct_alone	NP_195916.1	AT5G02960	4|2	6	3	2	1|4|2	0.03	0.06	0.03	1.29	0.47
BirA_FLAG_HA_Ct_alone	NP_172877.1	AT1G14250	4|0	4	2	2	2|6|0	0.02	0.03	0.02	0.75	0.47
BirA_FLAG_HA_Ct_alone	NP_001031791.1	CAT2	0|4	4	2	2	7|1|0	0.02	0.04	0.02	0.75	0.47
HopF2 (C-BirA-FLAG-HA)	NP_001031146.1	RP1	10|3	13	6.5	2	4|11|0	0.01	0.02	0.01	1.3	0.48
HopF2 (C-BirA-FLAG-HA)	NP_194159.1	cpHsc70-1	2|5	7	3.5	2	3|3|3	0.01	0.02	0.01	1.17	0.48
HopF2 (C-BirA-FLAG-HA)	NP_001119144.1	AT4G39200	5|1	6	3	2	0|10|0	0.01	0.02	0.01	0.9	0.48
HopF2 (C-BirA-FLAG-HA)	NP_195907.1	AT5G02870	5|1	6	3	2	1|5|3	0.01	0.03	0.01	1	0.48
HopF2 (C-BirA-FLAG-HA)	NP_851190.1	RPL24	3|3	6	3	2	1|4|2	0.02	0.02	0.02	1.29	0.48
HopF2 (C-BirA-FLAG-HA)	NP_200010.1	AT5G51970	2|4	6	3	2	0|4|4	0.01	0.02	0.01	1.12	0.48
HopF2 (C-BirA-FLAG-HA)	NP_001030694.1	GOX1	4|0	4	2	2	5|0|3	0.01	0.03	0.01	0.75	0.48
HopF2 (C-BirA-FLAG-HA)	NP_001154684.1	ROC4	0|4	4	2	2	4|0|4	0.01	0.02	0.01	0.75	0.48
BirA_FLAG_HA_Ct_alone	NP_001031146.1	RP1	9|10	19	9.5	2	4|11|0	0.02	0.02	0.02	1.9	0.48
BirA_FLAG_HA_Ct_alone	NP_171974.1	TUA4	4|8	12	6	2	0|13|0	0.02	0.03	0.02	1.38	0.48
BirA_FLAG_HA_Ct_alone	NP_188987.1	AT3G23450	8|0	8	4	2	1|12|0	0.01	0.03	0.01	0.92	0.48
BirA_FLAG_HA_Ct_alone	NP_188137.1	PRPS20	4|1	5	2.5	2	0|5|3	0.01	0.03	0.01	0.94	0.48
BirA_FLAG_HA_Ct_alone	NP_195146.1	EDA9	2|3	5	2.5	2	2|5|0	0.01	0.02	0.01	1.07	0.48
HopF2 (C-BirA-FLAG-HA)	NP_191193.1	AT3G56340	17|3	20	10	2	0|23|0	0.01	0.01	0.01	1.3	0.49
HopF2 (C-BirA-FLAG-HA)	NP_196543.1	ACT7	6|10	16	8	2	0|6|9	0.01	0.02	0.01	1.6	0.49
HopF2 (C-BirA-FLAG-HA)	NP_001030855.1	AT3G53740	10|3	13	6.5	2	0|12|4	0	0.01	0	1.22	0.49
HopF2 (C-BirA-FLAG-HA)	NP_051104.1	rps7	6|6	12	6	2	1|9|2	0.01	0.01	0.01	1.5	0.49
HopF2 (C-BirA-FLAG-HA)	NP_564417.1	AT1G33120	3|2	5	2.5	2	0|4|3	0.01	0.02	0.01	1.07	0.49
HopF2 (C-BirA-FLAG-HA)	NP_566809.1	GHS1	3|2	5	2.5	2	1|2|4	0.01	0.02	0.01	1.07	0.49
HopF2 (C-BirA-FLAG-HA)	NP_001031791.1	CAT2	2|3	5	2.5	2	7|1|0	0.01	0.01	0.01	0.94	0.49
HopF2 (C-BirA-FLAG-HA)	NP_172877.1	AT1G14250	3|1	4	2	2	2|6|0	0	0.01	0	0.75	0.49
BirA_FLAG_HA_Ct_alone	NP_001189892.1	GOX2	25|4	29	14.5	2	5|25|0	0.01	0.01	0.01	1.45	0.49
BirA_FLAG_HA_Ct_alone	NP_001031202.1	AT1G57720	4|13	17	8.5	2	5|6|8	0.01	0.01	0.01	1.34	0.49
BirA_FLAG_HA_Ct_alone	NP_001190553.1	HSP81-2	2|7	9	4.5	2	1|8|3	0.01	0.02	0.01	1.12	0.49
BirA_FLAG_HA_Ct_alone	NP_194098.1	AT4G23670	3|3	6	3	2	3|2|3	0	0	0	1.12	0.49
BirA_FLAG_HA_Ct_alone	NP_181259.1	AT2G37220	3|2	5	2.5	2	3|2|2	0.01	0.02	0.01	1.07	0.49
HopF2 (C-BirA-FLAG-HA)	NP_178103.1	RPS17	3|2	5	2.5	2	1|4|3	0	0	0	0.94	0.5
HopF2 (C-BirA-FLAG-HA)	NP_567265.1	ATPC1	2|3	5	2.5	2	1|4|3	0	0	0	0.94	0.5
HopF2 (C-BirA-FLAG-HA)	NP_001154216.1	GRF1	2|3	5	2.5	2	2|2|4	0	0	0	0.94	0.5
HopF2 (C-BirA-FLAG-HA)	NP_180995.1	AT2G34480	3|2	5	2.5	2	2|4|2	0	0	0	0.94	0.5
HopF2 (C-BirA-FLAG-HA)	NP_001185349.1	HPR	2|3	5	2.5	2	6|1|1	0	0.01	0	0.94	0.5
HopF2 (C-BirA-FLAG-HA)	NP_196598.1	EMB3010	3|1	4	2	2	3|3|2	0	0	0	0.75	0.5
HopF2 (C-BirA-FLAG-HA)	P07477	PRSS1	0|3	3	1.5	2	4|0|4	0	0.01	0	0.56	0.5
BirA_FLAG_HA_Ct_alone	NP_175237.1	mtLPD1	2|4	6	3	2	3|3|3	0	0.01	0	1	0.5
BirA_FLAG_HA_Ct_alone	NP_567265.1	ATPC1	3|2	5	2.5	2	1|4|3	0	0	0	0.94	0.5
BirA_FLAG_HA_Ct_alone	NP_567818.2	PSAE-1	0|5	5	2.5	2	0|3|8	0	0	0	0.68	0.5
BirA_FLAG_HA_Ct_alone	P07477	PRSS1	1|3	4	2	2	4|0|4	0	0.01	0	0.75	0.5
BirA_FLAG_HA_Ct_alone	NP_001154684.1	ROC4	1|3	4	2	2	4|0|4	0	0.01	0	0.75	0.5
BirA_FLAG_HA_Ct_alone	NP_001190439.1	RPL5B	3|0	3	1.5	2	0|5|3	0	0.01	0	0.56	0.5
BirA_FLAG_HA_Ct_alone	NP_001030694.1	GOX1	0|3	3	1.5	2	5|0|3	0	0.01	0	0.56	0.5
HopF2 (C-BirA-FLAG-HA)	NP_195506.1	SHM1	9|9	18	9	2	8|5|5	0	0	0	1.5	0.51
HopF2 (C-BirA-FLAG-HA)	NP_179393.1	EMB2296	13|4	17	8.5	2	6|12|3	0	0	0	1.21	0.51
HopF2 (C-BirA-FLAG-HA)	NP_001117239.1	PSBP-1	10|5	15	7.5	2	6|12|1	0	0	0	1.18	0.51
HopF2 (C-BirA-FLAG-HA)	NP_175945.1	CPN60B	3|8	11	5.5	2	11|4|0	0	0	0	1.1	0.51
HopF2 (C-BirA-FLAG-HA)	NP_171974.1	TUA4	6|0	6	3	2	0|13|0	0	0	0	0.69	0.51
HopF2 (C-BirA-FLAG-HA)	NP_187130.1	EMB3119	2|4	6	3	2	2|3|6	0	0	0	0.82	0.51
HopF2 (C-BirA-FLAG-HA)	NP_171936.1	c-NAD-MDH1	0|5	5	2.5	2	5|2|4	0	0	0	0.68	0.51
BirA_FLAG_HA_Ct_alone	NP_001031860.1	PMDH2	13|14	27	13.5	2	7|6|9	0	0	0	1.84	0.51
BirA_FLAG_HA_Ct_alone	NP_180367.1	CPN60A	6|12	18	9	2	8|5|7	0	0	0	1.35	0.51
BirA_FLAG_HA_Ct_alone	NP_191193.1	AT3G56340	14|3	17	8.5	2	0|23|0	0	0	0	1.11	0.51
BirA_FLAG_HA_Ct_alone	NP_195506.1	SHM1	6|9	15	7.5	2	8|5|5	0	0	0	1.25	0.51
BirA_FLAG_HA_Ct_alone	NP_175945.1	CPN60B	3|7	10	5	2	11|4|0	0	0	0	1	0.51
BirA_FLAG_HA_Ct_alone	NP_189421.1	RPL12-A	5|1	6	3	2	1|7|3	0	0	0	0.82	0.51
BirA_FLAG_HA_Ct_alone	NP_171936.1	c-NAD-MDH1	2|4	6	3	2	5|2|4	0	0	0	0.82	0.51
HopF2 (C-BirA-FLAG-HA)	NP_001031860.1	PMDH2	10|11	21	10.5	2	7|6|9	0	0	0	1.43	0.52
HopF2 (C-BirA-FLAG-HA)	NP_001184969.1	AT1G11860	5|12	17	8.5	2	11|4|8	0	0	0	1.11	0.52
HopF2 (C-BirA-FLAG-HA)	NP_568134.1	GLU1	0|15	15	7.5	2	13|0|15	0	0	0	0.8	0.52
HopF2 (C-BirA-FLAG-HA)	NP_180367.1	CPN60A	2|10	12	6	2	8|5|7	0	0	0	0.9	0.52
HopF2 (C-BirA-FLAG-HA)	NP_001031202.1	AT1G57720	4|8	12	6	2	5|6|8	0	0	0	0.95	0.52
HopF2 (C-BirA-FLAG-HA)	NP_001190101.1	AT3G56130	3|9	12	6	2	11|7|4	0	0	0	0.82	0.52
BirA_FLAG_HA_Ct_alone	NP_193860.1	PSBQA	25|19	44	22	2	6|31|3	0	0	0	1.65	0.52
BirA_FLAG_HA_Ct_alone	NP_849818.1	LOS1	14|27	41	20.5	2	18|6|18	0	0	0	1.46	0.52
BirA_FLAG_HA_Ct_alone	NP_001184969.1	AT1G11860	5|12	17	8.5	2	11|4|8	0	0	0	1.11	0.52
BirA_FLAG_HA_Ct_alone	NP_568134.1	GLU1	3|14	17	8.5	2	13|0|15	0	0	0	0.91	0.52
BirA_FLAG_HA_Ct_alone	NP_179393.1	EMB2296	8|5	13	6.5	2	6|12|3	0	0	0	0.93	0.52
BirA_FLAG_HA_Ct_alone	NP_001117239.1	PSBP-1	7|5	12	6	2	6|12|1	0	0	0	0.95	0.52
BirA_FLAG_HA_Ct_alone	NP_001030855.1	AT3G53740	6|4	10	5	2	0|12|4	0	0	0	0.94	0.52
BirA_FLAG_HA_Ct_alone	NP_201458.1	PSBO1	1|7	8	4	2	7|3|9	0	0	0	0.63	0.52
HopF2 (C-BirA-FLAG-HA)	NP_567950.1	MCCB	9|27	36	18	2	28|14|9	0	0	0	1.06	0.53
HopF2 (C-BirA-FLAG-HA)	NP_001078599.1	ATMS1	8|20	28	14	2	7|24|10	0	0	0	1.02	0.53
HopF2 (C-BirA-FLAG-HA)	NP_193860.1	PSBQA	17|11	28	14	2	6|31|3	0	0	0	1.05	0.53
HopF2 (C-BirA-FLAG-HA)	NP_849818.1	LOS1	5|21	26	13	2	18|6|18	0	0	0	0.93	0.53
HopF2 (C-BirA-FLAG-HA)	NP_566796.2	GAPA	13|10	23	11.5	2	3|16|9	0	0	0	1.23	0.53
HopF2 (C-BirA-FLAG-HA)	NP_051099.1	rpl2	11|11	22	11	2	13|10|6	0	0	0	1.14	0.53
HopF2 (C-BirA-FLAG-HA)	NP_192427.1	PSBQ-2	13|8	21	10.5	2	5|14|8	0	0	0	1.17	0.53
HopF2 (C-BirA-FLAG-HA)	NP_001031969.1	GS2	5|15	20	10	2	16|3|18	0	0	0	0.81	0.53
HopF2 (C-BirA-FLAG-HA)	NP_974782.1	CA2	3|12	15	7.5	2	10|8|10	0	0	0	0.8	0.53
HopF2 (C-BirA-FLAG-HA)	NP_568203.2	AT5G08670	7|8	15	7.5	2	6|11|5	0	0	0	1.02	0.53
HopF2 (C-BirA-FLAG-HA)	NP_566473.2	AT3G14067	8|5	13	6.5	2	7|8|8	0	0	0	0.85	0.53
HopF2 (C-BirA-FLAG-HA)	NP_564192.2	GGT1	2|8	10	5	2	7|6|8	0	0	0	0.71	0.53
BirA_FLAG_HA_Ct_alone	NP_001030993.1	AT1G07940	27|22	49	24.5	2	16|23|12	0	0	0	1.44	0.53
BirA_FLAG_HA_Ct_alone	P35908	KRT2	25|7	32	16	2	7|27|7	0	0	0	1.17	0.53
BirA_FLAG_HA_Ct_alone	NP_192427.1	PSBQ-2	9|10	19	9.5	2	5|14|8	0	0	0	1.06	0.53
BirA_FLAG_HA_Ct_alone	NP_974782.1	CA2	2|10	12	6	2	10|8|10	0	0	0	0.64	0.53
HopF2 (C-BirA-FLAG-HA)	NP_187884.1	PGK1	28|24	52	26	2	24|43|16	0	0	0	0.94	0.54
HopF2 (C-BirA-FLAG-HA)	NP_001190145.1	AT3G60750	23|28	51	25.5	2	17|31|20	0	0	0	1.12	0.54
HopF2 (C-BirA-FLAG-HA)	NP_051044.1	atpA	19|26	45	22.5	2	2|37|18	0	0	0	1.18	0.54
HopF2 (C-BirA-FLAG-HA)	NP_001030993.1	AT1G07940	20|16	36	18	2	16|23|12	0	0	0	1.06	0.54
HopF2 (C-BirA-FLAG-HA)	P35908	KRT2	7|15	22	11	2	7|27|7	0	0	0	0.8	0.54
HopF2 (C-BirA-FLAG-HA)	NP_188037.1	ESM1	15|6	21	10.5	2	5|36|0	0	0	0	0.77	0.54
BirA_FLAG_HA_Ct_alone	NP_051066.1	atpB	61|81	142	71	2	32|149|44	0	0	0	0.95	0.54
BirA_FLAG_HA_Ct_alone	P04264	KRT1	100|24	124	62	2	13|101|14	0	0	0	1.45	0.54
BirA_FLAG_HA_Ct_alone	P35527	KRT9	63|19	82	41	2	15|65|7	0	0	0	1.41	0.54
BirA_FLAG_HA_Ct_alone	NP_187884.1	PGK1	32|45	77	38.5	2	24|43|16	0	0	0	1.39	0.54
BirA_FLAG_HA_Ct_alone	NP_001190145.1	AT3G60750	29|41	70	35	2	17|31|20	0	0	0	1.54	0.54
BirA_FLAG_HA_Ct_alone	P13645	KRT10	48|12	60	30	2	8|59|11	0	0	0	1.15	0.54
BirA_FLAG_HA_Ct_alone	NP_051067.1	rbcL	22|24	46	23	2	22|27|16	0	0	0	1.06	0.54
BirA_FLAG_HA_Ct_alone	NP_051044.1	atpA	25|19	44	22	2	2|37|18	0	0	0	1.16	0.54
BirA_FLAG_HA_Ct_alone	NP_567950.1	MCCB	12|21	33	16.5	2	28|14|9	0	0	0	0.97	0.54
BirA_FLAG_HA_Ct_alone	NP_001117503.1	AT1G56190	13|17	30	15	2	11|26|5	0	0	0	1.07	0.54
HopF2 (C-BirA-FLAG-HA)	NP_849583.1	MCCA	533|540	1073	536.5	2	358|1491|305	0	0	0	0.75	0.55
HopF2 (C-BirA-FLAG-HA)	NP_197143.1	CAC1	81|161	242	121	2	63|259|43	0	0	0	0.99	0.55
HopF2 (C-BirA-FLAG-HA)	NP_850320.1	RCA	75|65	140	70	2	66|211|5	0	0	0	0.74	0.55
HopF2 (C-BirA-FLAG-HA)	NP_001185143.1	ACC1	41|88	129	64.5	2	189|131|64	0	0	0	0.5	0.55
HopF2 (C-BirA-FLAG-HA)	NP_051066.1	atpB	65|59	124	62	2	32|149|44	0	0	0	0.83	0.55
HopF2 (C-BirA-FLAG-HA)	NP_568316.1	BCCP2	50|62	112	56	2	107|82|47	0	0	0	0.71	0.55
HopF2 (C-BirA-FLAG-HA)	P04264	KRT1	20|19	39	19.5	2	13|101|14	0	0	0	0.46	0.55
HopF2 (C-BirA-FLAG-HA)	NP_051067.1	rbcL	16|21	37	18.5	2	22|27|16	0	0	0	0.85	0.55
HopF2 (C-BirA-FLAG-HA)	P13645	KRT10	16|20	36	18	2	8|59|11	0	0	0	0.69	0.55
HopF2 (C-BirA-FLAG-HA)	NP_174996.1	GAPB	17|14	31	15.5	2	10|37|13	0	0	0	0.78	0.55
HopF2 (C-BirA-FLAG-HA)	P35527	KRT9	17|14	31	15.5	2	15|65|7	0	0	0	0.53	0.55
HopF2 (C-BirA-FLAG-HA)	NP_193769.1	RABE1b	10|12	22	11	2	5|29|10	0	0	0	0.75	0.55
HopF2 (C-BirA-FLAG-HA)	NP_001117503.1	AT1G56190	9|9	18	9	2	11|26|5	0	0	0	0.64	0.55
HopF2 (C-BirA-FLAG-HA)	NP_001189892.1	GOX2	4|10	14	7	2	5|25|0	0	0	0	0.7	0.55
HopF2 (C-BirA-FLAG-HA)	NP_172801.1	GAPC2	9|5	14	7	2	7|5|26	0	0	0	0.55	0.55
HopF2 (C-BirA-FLAG-HA)	NP_192966.5	AT4G12290	7|3	10	5	2	10|9|6	0	0	0	0.6	0.55
HopF2 (C-BirA-FLAG-HA)	NP_001031940.1	TGG2	4|5	9	4.5	2	4|10|6	0	0	0	0.67	0.55
HopF2 (C-BirA-FLAG-HA)	NP_001190422.1	CAC2	3|6	9	4.5	2	8|9|3	0	0	0	0.67	0.55
HopF2 (C-BirA-FLAG-HA)	NP_172405.1	CRB	3|4	7	3.5	2	7|6|5	0	0	0	0.58	0.55
HopF2 (C-BirA-FLAG-HA)	NP_085571.2	atp1	2|5	7	3.5	2	6|3|6	0	0	0	0.7	0.55
HopF2 (C-BirA-FLAG-HA)	NP_174486.1	PRK	4|2	6	3	2	2|13|2	0	0	0	0.53	0.55
HopF2 (C-BirA-FLAG-HA)	NP_564497.1	RD21A	4|2	6	3	2	3|7|3	0	0	0	0.69	0.55
HopF2 (C-BirA-FLAG-HA)	Q86YZ3	HRNR	4|2	6	3	2	5|8|0	0	0	0	0.69	0.55
HopF2 (C-BirA-FLAG-HA)	NP_171847.4	LIN2	3|3	6	3	2	3|8|3	0	0	0	0.64	0.55
HopF2 (C-BirA-FLAG-HA)	NP_001190553.1	HSP81-2	4|1	5	2.5	2	1|8|3	0	0	0	0.62	0.55
HopF2 (C-BirA-FLAG-HA)	NP_175633.1	PSAH2	2|3	5	2.5	2	0|1|8	0	0	0	0.83	0.55
HopF2 (C-BirA-FLAG-HA)	NP_189421.1	RPL12-A	3|2	5	2.5	2	1|7|3	0	0	0	0.68	0.55
HopF2 (C-BirA-FLAG-HA)	NP_001189979.1	PRXQ	3|1	4	2	2	3|8|3	0	0	0	0.43	0.55
HopF2 (C-BirA-FLAG-HA)	NP_194098.1	AT4G23670	2|2	4	2	2	3|2|3	0	0	0	0.75	0.55
HopF2 (C-BirA-FLAG-HA)	NP_181080.1	GDCH	0|4	4	2	2	9|3|0	0	0	0	0.5	0.55
HopF2 (C-BirA-FLAG-HA)	NP_001078724.1	AT5G47210	0|4	4	2	2	0|10|3	0	0	0	0.46	0.55
HopF2 (C-BirA-FLAG-HA)	NP_172934.1	AT1G14810	2|1	3	1.5	2	1|2|6	0	0	0	0.5	0.55
HopF2 (C-BirA-FLAG-HA)	NP_188987.1	AT3G23450	3|0	3	1.5	2	1|12|0	0	0	0	0.35	0.55
HopF2 (C-BirA-FLAG-HA)	NP_175350.1	ACT8	1|2	3	1.5	2	5|3|5	0	0	0	0.35	0.55
HopF2 (C-BirA-FLAG-HA)	NP_194898.1	RPS6	2|1	3	1.5	2	3|3|2	0	0	0	0.56	0.55
HopF2 (C-BirA-FLAG-HA)	P02533	KRT14	1|2	3	1.5	2	0|7|2	0	0	0	0.5	0.55
HopF2 (C-BirA-FLAG-HA)	NP_001030991.2	APX1	1|2	3	1.5	2	1|1|5	0	0	0	0.64	0.55
HopF2 (C-BirA-FLAG-HA)	NP_001031743.1	emb2726	1|2	3	1.5	2	2|3|2	0	0	0	0.64	0.55
HopF2 (C-BirA-FLAG-HA)	NP_564115.1	OPCL1	1|2	3	1.5	2	3|5|2	0	0	0	0.45	0.55
HopF2 (C-BirA-FLAG-HA)	NP_001185346.1	AT1G67700	2|0	2	1	2	0|4|2	0	0	0	0.5	0.55
HopF2 (C-BirA-FLAG-HA)	NP_051037.1	rps12	2|0	2	1	2	3|4|0	0	0	0	0.43	0.55
HopF2 (C-BirA-FLAG-HA)	NP_174260.1	AT1G29670	2|0	2	1	2	0|6|0	0	0	0	0.5	0.55
HopF2 (C-BirA-FLAG-HA)	NP_181655.1	GLU2	2|0	2	1	2	0|6|0	0	0	0	0.5	0.55
HopF2 (C-BirA-FLAG-HA)	NP_195146.1	EDA9	2|0	2	1	2	2|5|0	0	0	0	0.43	0.55
HopF2 (C-BirA-FLAG-HA)	NP_001030693.1	EIF4A1	2|0	2	1	2	1|4|3	0	0	0	0.38	0.55
HopF2 (C-BirA-FLAG-HA)	NP_181158.1	AT2G36160	1|1	2	1	2	5|1|4	0	0	0	0.3	0.55
HopF2 (C-BirA-FLAG-HA)	NP_001030663.1	AT3G09630	1|1	2	1	2	1|2|1	0	0	0	0.75	0.55
HopF2 (C-BirA-FLAG-HA)	NP_001077565.1	FNR2	1|1	2	1	2	0|1|1	0	0	0	1.5	0.55
HopF2 (C-BirA-FLAG-HA)	NP_564167.1	GRF10	1|1	2	1	2	0|0|2	0	0	0	1.5	0.55
HopF2 (C-BirA-FLAG-HA)	NP_001189881.1	ATBFRUCT1	1|1	2	1	2	0|0|0	0	0	0	10	0.55
HopF2 (C-BirA-FLAG-HA)	NP_566333.1	AT3G08740	1|1	2	1	2	0|2|0	0	0	0	1.5	0.55
HopF2 (C-BirA-FLAG-HA)	NP_001030948.1	POR C	1|1	2	1	2	0|3|0	0	0	0	1	0.55
HopF2 (C-BirA-FLAG-HA)	NP_191873.1	CSP41A	1|1	2	1	2	1|2|1	0	0	0	0.75	0.55
HopF2 (C-BirA-FLAG-HA)	NP_173468.1	COR47	1|1	2	1	2	1|0|0	0	0	0	3	0.55
HopF2 (C-BirA-FLAG-HA)	NP_175237.1	mtLPD1	0|2	2	1	2	3|3|3	0	0	0	0.33	0.55
HopF2 (C-BirA-FLAG-HA)	NP_001189932.1	PREP1	0|2	2	1	2	2|0|6	0	0	0	0.38	0.55
HopF2 (C-BirA-FLAG-HA)	NP_189127.1	AT3G24830	1|0	1	0.5	2	0|2|0	0	0	0	0.75	0.55
HopF2 (C-BirA-FLAG-HA)	NP_001154535.1	AT2G27720	1|0	1	0.5	2	0|1|0	0	0	0	1.5	0.55
HopF2 (C-BirA-FLAG-HA)	NP_180339.1	AT2G27710	1|0	1	0.5	2	0|6|0	0	0	0	0.25	0.55
HopF2 (C-BirA-FLAG-HA)	NP_188300.1	AT3G16780	1|0	1	0.5	2	0|1|0	0	0	0	1.5	0.55
HopF2 (C-BirA-FLAG-HA)	NP_176461.1	Hop2	1|0	1	0.5	2	0|0|0	0	0	0	5	0.55
HopF2 (C-BirA-FLAG-HA)	NP_178582.1	LHCB2.2	1|0	1	0.5	2	0|0|0	0	0	0	5	0.55
HopF2 (C-BirA-FLAG-HA)	NP_187758.1	AT3G11510	1|0	1	0.5	2	0|1|0	0	0	0	1.5	0.55
HopF2 (C-BirA-FLAG-HA)	NP_181187.1	FBA6	1|0	1	0.5	2	5|0|5	0	0	0	0.15	0.55
HopF2 (C-BirA-FLAG-HA)	NP_564101.1	TUB5	1|0	1	0.5	2	0|0|1	0	0	0	1.5	0.55
HopF2 (C-BirA-FLAG-HA)	NP_199247.1	TUB4	1|0	1	0.5	2	0|7|0	0	0	0	0.21	0.55
HopF2 (C-BirA-FLAG-HA)	NP_001185062.1	PAPP2C	1|0	1	0.5	2	0|0|0	0	0	0	5	0.55
HopF2 (C-BirA-FLAG-HA)	P02538	KRT6A	1|0	1	0.5	2	0|4|2	0	0	0	0.25	0.55
HopF2 (C-BirA-FLAG-HA)	NP_178073.1	PGK	1|0	1	0.5	2	0|1|0	0	0	0	1.5	0.55
HopF2 (C-BirA-FLAG-HA)	NP_001078017.1	AT2G37600	1|0	1	0.5	2	0|0|0	0	0	0	5	0.55
HopF2 (C-BirA-FLAG-HA)	NP_198137.1	AT5G27850	1|0	1	0.5	2	0|0|0	0	0	0	5	0.55
HopF2 (C-BirA-FLAG-HA)	NP_001030985.1	RPL4	1|0	1	0.5	2	0|0|2	0	0	0	0.75	0.55
HopF2 (C-BirA-FLAG-HA)	NP_001031758.1	AT4G31170	1|0	1	0.5	2	0|0|0	0	0	0	5	0.55
HopF2 (C-BirA-FLAG-HA)	NP_001077439.1	AT1G01100	1|0	1	0.5	2	0|0|0	0	0	0	5	0.55
HopF2 (C-BirA-FLAG-HA)	NP_001077627.1	eEF-1Bb1	1|0	1	0.5	2	0|1|0	0	0	0	1.5	0.55
HopF2 (C-BirA-FLAG-HA)	NP_001078388.1	AT4G14350	1|0	1	0.5	2	0|0|0	0	0	0	5	0.55
HopF2 (C-BirA-FLAG-HA)	NP_001078565.1	KAC1	1|0	1	0.5	2	0|0|0	0	0	0	5	0.55
HopF2 (C-BirA-FLAG-HA)	NP_001154785.1	YKT61	1|0	1	0.5	2	0|0|0	0	0	0	5	0.55
HopF2 (C-BirA-FLAG-HA)	NP_001185079.1	AT1G24160	1|0	1	0.5	2	0|0|0	0	0	0	5	0.55
HopF2 (C-BirA-FLAG-HA)	NP_001189793.1	RAD23C	1|0	1	0.5	2	0|0|0	0	0	0	5	0.55
HopF2 (C-BirA-FLAG-HA)	NP_001190531.1	AT5G53490	1|0	1	0.5	2	0|1|0	0	0	0	1.5	0.55
HopF2 (C-BirA-FLAG-HA)	NP_051091.1	rps11	1|0	1	0.5	2	0|0|0	0	0	0	5	0.55
HopF2 (C-BirA-FLAG-HA)	NP_051094.1	rpl14	1|0	1	0.5	2	0|3|0	0	0	0	0.5	0.55
HopF2 (C-BirA-FLAG-HA)	NP_174525.1	AT1G32470	1|0	1	0.5	2	0|0|1	0	0	0	1.5	0.55
HopF2 (C-BirA-FLAG-HA)	NP_174808.1	RPL21C	1|0	1	0.5	2	0|0|0	0	0	0	5	0.55
HopF2 (C-BirA-FLAG-HA)	NP_187675.2	VPS60.1	1|0	1	0.5	2	0|0|0	0	0	0	5	0.55
HopF2 (C-BirA-FLAG-HA)	NP_190445.2	AT3G48760	1|0	1	0.5	2	0|0|0	0	0	0	5	0.55
HopF2 (C-BirA-FLAG-HA)	NP_191429.1	AT3G58700	1|0	1	0.5	2	1|1|0	0	0	0	0.75	0.55
HopF2 (C-BirA-FLAG-HA)	NP_195288.1	PSAT	1|0	1	0.5	2	0|2|0	0	0	0	0.75	0.55
HopF2 (C-BirA-FLAG-HA)	NP_196447.1	AT5G08300	1|0	1	0.5	2	0|1|0	0	0	0	1.5	0.55
HopF2 (C-BirA-FLAG-HA)	NP_197778.1	AT5G23900	1|0	1	0.5	2	0|2|0	0	0	0	0.75	0.55
HopF2 (C-BirA-FLAG-HA)	NP_200637.1	RPT3	1|0	1	0.5	2	0|0|0	0	0	0	5	0.55
HopF2 (C-BirA-FLAG-HA)	NP_201231.1	EXL2	1|0	1	0.5	2	1|3|0	0	0	0	0.38	0.55
HopF2 (C-BirA-FLAG-HA)	NP_564691.1	ZKT	1|0	1	0.5	2	0|0|0	0	0	0	5	0.55
HopF2 (C-BirA-FLAG-HA)	NP_568098.1	AT5G02240	1|0	1	0.5	2	0|0|0	0	0	0	5	0.55
HopF2 (C-BirA-FLAG-HA)	NP_680473.2	AT5G67385	1|0	1	0.5	2	0|0|0	0	0	0	5	0.55
HopF2 (C-BirA-FLAG-HA)	NP_850918.1	AT5G37475	1|0	1	0.5	2	0|0|0	0	0	0	5	0.55
HopF2 (C-BirA-FLAG-HA)	NP_177988.1	GGH3	1|0	1	0.5	2	1|0|1	0	0	0	0.75	0.55
HopF2 (C-BirA-FLAG-HA)	NP_566589.1	RLK902	1|0	1	0.5	2	0|0|0	0	0	0	5	0.55
HopF2 (C-BirA-FLAG-HA)	NP_001154201.1	AT4G02450	1|0	1	0.5	2	0|0|0	0	0	0	5	0.55
HopF2 (C-BirA-FLAG-HA)	NP_001078728.1	AT5G47700	1|0	1	0.5	2	0|1|0	0	0	0	1.5	0.55
HopF2 (C-BirA-FLAG-HA)	NP_001031807.1	VAB2	1|0	1	0.5	2	0|0|0	0	0	0	5	0.55
HopF2 (C-BirA-FLAG-HA)	NP_174684.2	AT1G34220	1|0	1	0.5	2	0|0|0	0	0	0	5	0.55
HopF2 (C-BirA-FLAG-HA)	NP_187845.1	AT3G12390	1|0	1	0.5	2	0|1|0	0	0	0	1.5	0.55
HopF2 (C-BirA-FLAG-HA)	NP_564114.2	ERD10	1|0	1	0.5	2	0|0|0	0	0	0	5	0.55
HopF2 (C-BirA-FLAG-HA)	NP_001078781.1	AT5G62300	1|0	1	0.5	2	0|3|0	0	0	0	0.5	0.55
HopF2 (C-BirA-FLAG-HA)	NP_001078470.1	AT4G29410	1|0	1	0.5	2	0|1|0	0	0	0	1.5	0.55
HopF2 (C-BirA-FLAG-HA)	NP_001078487.1	DHS2	1|0	1	0.5	2	0|1|0	0	0	0	1.5	0.55
HopF2 (C-BirA-FLAG-HA)	NP_176001.2	AT1G56050	1|0	1	0.5	2	0|1|0	0	0	0	1.5	0.55
HopF2 (C-BirA-FLAG-HA)	NP_188298.3	AT3G16760	1|0	1	0.5	2	0|0|0	0	0	0	5	0.55
HopF2 (C-BirA-FLAG-HA)	NP_188436.1	BGLU44	1|0	1	0.5	2	0|0|0	0	0	0	5	0.55
HopF2 (C-BirA-FLAG-HA)	NP_051100.1	rpl23	1|0	1	0.5	2	0|2|0	0	0	0	0.75	0.55
HopF2 (C-BirA-FLAG-HA)	NP_566354.1	SYP71	1|0	1	0.5	2	0|0|0	0	0	0	5	0.55
HopF2 (C-BirA-FLAG-HA)	NP_191908.1	EMB3126	1|0	1	0.5	2	0|5|2	0	0	0	0.21	0.55
HopF2 (C-BirA-FLAG-HA)	NP_197528.1	SPS1F	1|0	1	0.5	2	1|1|2	0	0	0	0.38	0.55
HopF2 (C-BirA-FLAG-HA)	NP_193817.2	TPP2	1|0	1	0.5	2	2|1|1	0	0	0	0.38	0.55
HopF2 (C-BirA-FLAG-HA)	NP_188078.1	AT3G14600	1|0	1	0.5	2	0|2|0	0	0	0	0.75	0.55
HopF2 (C-BirA-FLAG-HA)	NP_001119418.1	FIB1	1|0	1	0.5	2	0|0|0	0	0	0	5	0.55
HopF2 (C-BirA-FLAG-HA)	NP_193405.1	AT4G16720	1|0	1	0.5	2	0|0|0	0	0	0	5	0.55
HopF2 (C-BirA-FLAG-HA)	NP_195188.1	SSR16	1|0	1	0.5	2	1|1|0	0	0	0	0.75	0.55
HopF2 (C-BirA-FLAG-HA)	NP_181084.1	AT2G35410	1|0	1	0.5	2	1|2|3	0	0	0	0.25	0.55
HopF2 (C-BirA-FLAG-HA)	NP_001190786.1	AT4G21450	1|0	1	0.5	2	0|0|0	0	0	0	5	0.55
HopF2 (C-BirA-FLAG-HA)	NP_564103.1	AT1G20110	1|0	1	0.5	2	0|0|0	0	0	0	5	0.55
HopF2 (C-BirA-FLAG-HA)	P02663	CSN1S2	1|0	1	0.5	2	0|0|0	0	0	0	5	0.55
HopF2 (C-BirA-FLAG-HA)	NP_051057.1	rps14	1|0	1	0.5	2	0|1|0	0	0	0	1.5	0.55
HopF2 (C-BirA-FLAG-HA)	NP_175778.1	RPT1A	1|0	1	0.5	2	0|1|0	0	0	0	1.5	0.55
HopF2 (C-BirA-FLAG-HA)	NP_200318.1	AT5G55070	1|0	1	0.5	2	0|2|0	0	0	0	0.75	0.55
HopF2 (C-BirA-FLAG-HA)	NP_180637.3	PSBP-2	1|0	1	0.5	2	0|0|0	0	0	0	5	0.55
HopF2 (C-BirA-FLAG-HA)	NP_197423.1	APL1	1|0	1	0.5	2	1|2|0	0	0	0	0.5	0.55
HopF2 (C-BirA-FLAG-HA)	NP_001031982.1	GRF3	0|1	1	0.5	2	0|0|1	0	0	0	1.5	0.55
HopF2 (C-BirA-FLAG-HA)	NP_001185138.1	GF14 PHI	0|1	1	0.5	2	0|0|1	0	0	0	1.5	0.55
HopF2 (C-BirA-FLAG-HA)	NP_187062.1	GAPC1	0|1	1	0.5	2	4|0|0	0	0	0	0.38	0.55
HopF2 (C-BirA-FLAG-HA)	NP_198206.1	BIP1	0|1	1	0.5	2	0|1|0	0	0	0	1.5	0.55
HopF2 (C-BirA-FLAG-HA)	NP_001190870.1	HA2	0|1	1	0.5	2	0|0|1	0	0	0	1.5	0.55
HopF2 (C-BirA-FLAG-HA)	NP_186799.2	CA1	0|1	1	0.5	2	0|0|0	0	0	0	5	0.55
HopF2 (C-BirA-FLAG-HA)	P13647	KRT5	0|1	1	0.5	2	0|5|0	0	0	0	0.3	0.55
HopF2 (C-BirA-FLAG-HA)	NP_186922.1	TRXF1	0|1	1	0.5	2	0|0|0	0	0	0	5	0.55
HopF2 (C-BirA-FLAG-HA)	NP_568861.3	AT5G57655	0|1	1	0.5	2	0|0|1	0	0	0	1.5	0.55
HopF2 (C-BirA-FLAG-HA)	NP_001031532.1	GRF9	0|1	1	0.5	2	0|0|2	0	0	0	0.75	0.55
HopF2 (C-BirA-FLAG-HA)	NP_001032018.1	KASI	0|1	1	0.5	2	1|1|1	0	0	0	0.5	0.55
HopF2 (C-BirA-FLAG-HA)	NP_001078595.1	BPA1	0|1	1	0.5	2	0|0|0	0	0	0	5	0.55
HopF2 (C-BirA-FLAG-HA)	NP_001189665.1	HSP60-2	0|1	1	0.5	2	0|0|1	0	0	0	1.5	0.55
HopF2 (C-BirA-FLAG-HA)	NP_051055.1	psbC	0|1	1	0.5	2	0|0|1	0	0	0	1.5	0.55
HopF2 (C-BirA-FLAG-HA)	NP_179760.1	GRP7	0|1	1	0.5	2	1|0|2	0	0	0	0.5	0.55
HopF2 (C-BirA-FLAG-HA)	NP_188102.5	AT3G14840	0|1	1	0.5	2	0|0|0	0	0	0	5	0.55
HopF2 (C-BirA-FLAG-HA)	NP_195511.1	ELI3-1	0|1	1	0.5	2	0|1|1	0	0	0	0.75	0.55
HopF2 (C-BirA-FLAG-HA)	NP_564030.2	GLYR2	0|1	1	0.5	2	0|1|0	0	0	0	1.5	0.55
HopF2 (C-BirA-FLAG-HA)	NP_566038.1	AT2G45220	0|1	1	0.5	2	0|0|0	0	0	0	5	0.55
HopF2 (C-BirA-FLAG-HA)	NP_001190073.1	UEV1D-4	0|1	1	0.5	2	1|0|1	0	0	0	0.75	0.55
HopF2 (C-BirA-FLAG-HA)	NP_172433.2	AT1G09620	0|1	1	0.5	2	0|0|0	0	0	0	5	0.55
HopF2 (C-BirA-FLAG-HA)	NP_564216.1	AT1G24360	0|1	1	0.5	2	0|0|0	0	0	0	5	0.55
HopF2 (C-BirA-FLAG-HA)	NP_565148.1	AT1G77060	0|1	1	0.5	2	1|0|2	0	0	0	0.5	0.55
HopF2 (C-BirA-FLAG-HA)	NP_191104.1	TPI	0|1	1	0.5	2	0|2|0	0	0	0	0.75	0.55
HopF2 (C-BirA-FLAG-HA)	NP_001077800.1	HEMB1	0|1	1	0.5	2	0|2|2	0	0	0	0.38	0.55
HopF2 (C-BirA-FLAG-HA)	NP_001078444.1	PGI1	0|1	1	0.5	2	0|0|2	0	0	0	0.75	0.55
HopF2 (C-BirA-FLAG-HA)	NP_001190723.1	SBP1	0|1	1	0.5	2	0|1|1	0	0	0	0.75	0.55
HopF2 (C-BirA-FLAG-HA)	NP_189041.1	HSP60	0|1	1	0.5	2	1|0|1	0	0	0	0.75	0.55
HopF2 (C-BirA-FLAG-HA)	NP_001184966.1	CLPP6	0|1	1	0.5	2	1|1|1	0	0	0	0.5	0.55
HopF2 (C-BirA-FLAG-HA)	NP_195033.1	AT4G33070	0|1	1	0.5	2	0|0|2	0	0	0	0.75	0.55
HopF2 (C-BirA-FLAG-HA)	NP_195637.1	CCR1	0|1	1	0.5	2	3|3|1	0	0	0	0.21	0.55
HopF2 (C-BirA-FLAG-HA)	NP_175293.1	PMEAMT	0|1	1	0.5	2	0|0|0	0	0	0	5	0.55
HopF2 (C-BirA-FLAG-HA)	NP_190864.1	AT3G52960	0|1	1	0.5	2	0|0|1	0	0	0	1.5	0.55
HopF2 (C-BirA-FLAG-HA)	NP_200227.1	OMT1	0|1	1	0.5	2	0|0|0	0	0	0	5	0.55
HopF2 (C-BirA-FLAG-HA)	NP_173153.1	HBP1	0|1	1	0.5	2	0|1|0	0	0	0	1.5	0.55
HopF2 (C-BirA-FLAG-HA)	NP_001030826.1	AT3G47370	0|1	1	0.5	2	1|0|0	0	0	0	1.5	0.55
HopF2 (C-BirA-FLAG-HA)	NP_190336.1	MDH	0|1	1	0.5	2	1|0|0	0	0	0	1.5	0.55
HopF2 (C-BirA-FLAG-HA)	NP_181884.1	AT2G43560	0|1	1	0.5	2	1|0|0	0	0	0	1.5	0.55
HopF2 (C-BirA-FLAG-HA)	NP_174692.1	AT1G34320	0|1	1	0.5	2	0|0|0	0	0	0	5	0.55
HopF2 (C-BirA-FLAG-HA)	NP_194243.1	PMSR4	0|1	1	0.5	2	0|0|1	0	0	0	1.5	0.55
HopF2 (C-BirA-FLAG-HA)	NP_181919.1	HOL1	0|1	1	0.5	2	0|0|0	0	0	0	5	0.55
HopF2 (C-BirA-FLAG-HA)	NP_197240.1	AT5G17380	0|1	1	0.5	2	0|0|0	0	0	0	5	0.55
HopF2 (C-BirA-FLAG-HA)	NP_199898.1	MAB1	0|1	1	0.5	2	0|0|0	0	0	0	5	0.55
HopF2 (C-BirA-FLAG-HA)	NP_001190635.1	AT5G66530	0|1	1	0.5	2	0|0|0	0	0	0	5	0.55
HopF2 (C-BirA-FLAG-HA)	NP_188286.1	TCTP	0|1	1	0.5	2	1|0|2	0	0	0	0.5	0.55
HopF2 (C-BirA-FLAG-HA)	NP_567017.2	HEXO1	0|1	1	0.5	2	2|0|1	0	0	0	0.5	0.55
HopF2 (C-BirA-FLAG-HA)	NP_199641.1	ADG1	0|1	1	0.5	2	0|0|0	0	0	0	5	0.55
HopF2 (C-BirA-FLAG-HA)	NP_001189745.1	OASB	0|1	1	0.5	2	0|0|1	0	0	0	1.5	0.55
HopF2 (C-BirA-FLAG-HA)	NP_001077855.1	AT1G80380	0|1	1	0.5	2	0|0|0	0	0	0	5	0.55
HopF2 (C-BirA-FLAG-HA)	NP_566470.1	AT3G13930	0|1	1	0.5	2	0|0|0	0	0	0	5	0.55
HopF2 (C-BirA-FLAG-HA)	NP_680210.2	EMB1030	0|1	1	0.5	2	0|0|0	0	0	0	5	0.55
HopF2 (C-BirA-FLAG-HA)	NP_564337.1	AT1G29880	0|1	1	0.5	2	0|0|0	0	0	0	5	0.55
HopF2 (C-BirA-FLAG-HA)	NP_173653.1	UGT85A2	0|1	1	0.5	2	0|0|0	0	0	0	5	0.55
HopF2 (C-BirA-FLAG-HA)	NP_198428.1	G6PD1	0|1	1	0.5	2	1|0|0	0	0	0	1.5	0.55
HopF2 (C-BirA-FLAG-HA)	NP_188171.2	AT3G15520	0|1	1	0.5	2	0|0|0	0	0	0	5	0.55
HopF2 (C-BirA-FLAG-HA)	NP_564626.1	DJ1B	0|1	1	0.5	2	0|0|0	0	0	0	5	0.55
HopF2 (C-BirA-FLAG-HA)	NP_179635.1	AT2G20450	0|1	1	0.5	2	0|0|1	0	0	0	1.5	0.55
HopF2 (C-BirA-FLAG-HA)	NP_001190066.1	NOXY38	0|1	1	0.5	2	0|0|0	0	0	0	5	0.55
HopF2 (C-BirA-FLAG-HA)	NP_174462.1	ACBP6	0|1	1	0.5	2	0|0|0	0	0	0	5	0.55
HopF2 (C-BirA-FLAG-HA)	NP_001077903.1	AT2G16900	0|1	1	0.5	2	0|0|0	0	0	0	5	0.55
HopF2 (C-BirA-FLAG-HA)	NP_194096.1	CDPK6	0|1	1	0.5	2	0|0|0	0	0	0	5	0.55
HopF2 (C-BirA-FLAG-HA)	NP_178969.1	AGT	0|1	1	0.5	2	0|1|0	0	0	0	1.5	0.55
HopF2 (C-BirA-FLAG-HA)	NP_173173.3	AlaAT1	0|1	1	0.5	2	1|1|0	0	0	0	0.75	0.55
HopF2 (C-BirA-FLAG-HA)	NP_001031502.1	RPS5B	0|1	1	0.5	2	0|0|0	0	0	0	5	0.55
HopF2 (C-BirA-FLAG-HA)	NP_172973.1	ABCG35	0|1	1	0.5	2	0|0|0	0	0	0	5	0.55
HopF2 (C-BirA-FLAG-HA)	NP_565741.4	AT2G32240	0|1	1	0.5	2	0|0|2	0	0	0	0.75	0.55
HopF2 (C-BirA-FLAG-HA)	NP_194953.1	PDE334	0|1	1	0.5	2	0|0|0	0	0	0	5	0.55
HopF2 (C-BirA-FLAG-HA)	NP_194369.1	AT4G26390	0|1	1	0.5	2	0|0|0	0	0	0	5	0.55
HopF2 (C-BirA-FLAG-HA)	NP_568314.1	CLPB3	0|1	1	0.5	2	0|0|0	0	0	0	5	0.55
HopF2 (C-BirA-FLAG-HA)	NP_001190542.1	MAP65-1	0|1	1	0.5	2	0|0|0	0	0	0	5	0.55
BirA_FLAG_HA_Ct_alone	NP_849583.1	MCCA	612|415	1027	513.5	2	358|1491|305	0	0	0	0.72	0.55
BirA_FLAG_HA_Ct_alone	NP_197143.1	CAC1	107|133	240	120	2	63|259|43	0	0	0	0.99	0.55
BirA_FLAG_HA_Ct_alone	NP_850320.1	RCA	91|77	168	84	2	66|211|5	0	0	0	0.89	0.55
BirA_FLAG_HA_Ct_alone	NP_001185143.1	ACC1	72|34	106	53	2	189|131|64	0	0	0	0.41	0.55
BirA_FLAG_HA_Ct_alone	NP_568316.1	BCCP2	41|49	90	45	2	107|82|47	0	0	0	0.57	0.55
BirA_FLAG_HA_Ct_alone	NP_174996.1	GAPB	18|8	26	13	2	10|37|13	0	0	0	0.65	0.55
BirA_FLAG_HA_Ct_alone	NP_193769.1	RABE1b	12|9	21	10.5	2	5|29|10	0	0	0	0.72	0.55
BirA_FLAG_HA_Ct_alone	NP_188037.1	ESM1	8|5	13	6.5	2	5|36|0	0	0	0	0.48	0.55
BirA_FLAG_HA_Ct_alone	NP_001031940.1	TGG2	6|6	12	6	2	4|10|6	0	0	0	0.9	0.55
BirA_FLAG_HA_Ct_alone	NP_566796.2	GAPA	8|4	12	6	2	3|16|9	0	0	0	0.64	0.55
BirA_FLAG_HA_Ct_alone	NP_568203.2	AT5G08670	5|6	11	5.5	2	6|11|5	0	0	0	0.75	0.55
BirA_FLAG_HA_Ct_alone	NP_564192.2	GGT1	4|7	11	5.5	2	7|6|8	0	0	0	0.79	0.55
BirA_FLAG_HA_Ct_alone	NP_001031969.1	GS2	3|7	10	5	2	16|3|18	0	0	0	0.41	0.55
BirA_FLAG_HA_Ct_alone	NP_181715.1	AT2G41840	5|5	10	5	2	5|7|3	0	0	0	1	0.55
BirA_FLAG_HA_Ct_alone	NP_172801.1	GAPC2	4|5	9	4.5	2	7|5|26	0	0	0	0.36	0.55
BirA_FLAG_HA_Ct_alone	NP_001190101.1	AT3G56130	4|4	8	4	2	11|7|4	0	0	0	0.55	0.55
BirA_FLAG_HA_Ct_alone	NP_001190422.1	CAC2	3|4	7	3.5	2	8|9|3	0	0	0	0.53	0.55
BirA_FLAG_HA_Ct_alone	NP_174486.1	PRK	4|2	6	3	2	2|13|2	0	0	0	0.53	0.55
BirA_FLAG_HA_Ct_alone	NP_001189979.1	PRXQ	2|4	6	3	2	3|8|3	0	0	0	0.64	0.55
BirA_FLAG_HA_Ct_alone	NP_564497.1	RD21A	2|2	4	2	2	3|7|3	0	0	0	0.46	0.55
BirA_FLAG_HA_Ct_alone	NP_175350.1	ACT8	4|0	4	2	2	5|3|5	0	0	0	0.46	0.55
BirA_FLAG_HA_Ct_alone	NP_564115.1	OPCL1	2|2	4	2	2	3|5|2	0	0	0	0.6	0.55
BirA_FLAG_HA_Ct_alone	NP_200010.1	AT5G51970	2|2	4	2	2	0|4|4	0	0	0	0.75	0.55
BirA_FLAG_HA_Ct_alone	NP_176134.1	XW6	2|1	3	1.5	2	0|4|3	0	0	0	0.64	0.55
BirA_FLAG_HA_Ct_alone	NP_199247.1	TUB4	2|1	3	1.5	2	0|7|0	0	0	0	0.64	0.55
BirA_FLAG_HA_Ct_alone	NP_001189932.1	PREP1	1|2	3	1.5	2	2|0|6	0	0	0	0.56	0.55
BirA_FLAG_HA_Ct_alone	NP_175633.1	PSAH2	0|3	3	1.5	2	0|1|8	0	0	0	0.5	0.55
BirA_FLAG_HA_Ct_alone	NP_001119144.1	AT4G39200	2|0	2	1	2	0|10|0	0	0	0	0.3	0.55
BirA_FLAG_HA_Ct_alone	NP_195637.1	CCR1	2|0	2	1	2	3|3|1	0	0	0	0.43	0.55
BirA_FLAG_HA_Ct_alone	NP_001030826.1	AT3G47370	1|1	2	1	2	1|0|0	0	0	0	3	0.55
BirA_FLAG_HA_Ct_alone	NP_001078487.1	DHS2	1|1	2	1	2	0|1|0	0	0	0	3	0.55
BirA_FLAG_HA_Ct_alone	NP_179573.1	SNF7.2	1|1	2	1	2	0|0|0	0	0	0	10	0.55
BirA_FLAG_HA_Ct_alone	NP_187777.1	ATKRS-1	1|1	2	1	2	0|0|1	0	0	0	3	0.55
BirA_FLAG_HA_Ct_alone	NP_201231.1	EXL2	1|1	2	1	2	1|3|0	0	0	0	0.75	0.55
BirA_FLAG_HA_Ct_alone	NP_174525.1	AT1G32470	1|1	2	1	2	0|0|1	0	0	0	3	0.55
BirA_FLAG_HA_Ct_alone	NP_175836.1	ICDH	1|1	2	1	2	1|0|0	0	0	0	3	0.55
BirA_FLAG_HA_Ct_alone	NP_174141.1	FIP1	1|1	2	1	2	0|0|0	0	0	0	10	0.55
BirA_FLAG_HA_Ct_alone	NP_196765.2	AT5G12040	1|1	2	1	2	0|0|0	0	0	0	10	0.55
BirA_FLAG_HA_Ct_alone	NP_181919.1	HOL1	1|1	2	1	2	0|0|0	0	0	0	10	0.55
BirA_FLAG_HA_Ct_alone	NP_001031731.1	PORB	1|1	2	1	2	1|1|1	0	0	0	1	0.55
BirA_FLAG_HA_Ct_alone	NP_196647.1	CBSX3	1|1	2	1	2	0|3|0	0	0	0	1	0.55
BirA_FLAG_HA_Ct_alone	NP_001117622.1	GC5	1|1	2	1	2	0|0|0	0	0	0	10	0.55
BirA_FLAG_HA_Ct_alone	NP_568874.2	PHOT2	1|1	2	1	2	0|0|0	0	0	0	10	0.55
BirA_FLAG_HA_Ct_alone	NP_001030765.1	GLYR1	1|1	2	1	2	0|0|0	0	0	0	10	0.55
BirA_FLAG_HA_Ct_alone	NP_197456.1	ASP2	1|1	2	1	2	0|1|1	0	0	0	1.5	0.55
BirA_FLAG_HA_Ct_alone	NP_187676.1	NUP1	1|1	2	1	2	0|0|0	0	0	0	10	0.55
BirA_FLAG_HA_Ct_alone	NP_174029.1	AT1G27090	1|1	2	1	2	1|0|1	0	0	0	1.5	0.55
BirA_FLAG_HA_Ct_alone	NP_177667.1	OTC	1|1	2	1	2	0|0|0	0	0	0	10	0.55
BirA_FLAG_HA_Ct_alone	NP_179618.1	AT2G20280	1|1	2	1	2	0|0|0	0	0	0	10	0.55
BirA_FLAG_HA_Ct_alone	NP_171812.1	PSAD-2	1|1	2	1	2	0|0|1	0	0	0	3	0.55
BirA_FLAG_HA_Ct_alone	NP_196204.1	PIRL1	1|1	2	1	2	0|0|0	0	0	0	10	0.55
BirA_FLAG_HA_Ct_alone	NP_172405.1	CRB	0|2	2	1	2	7|6|5	0	0	0	0.17	0.55
BirA_FLAG_HA_Ct_alone	NP_181084.1	AT2G35410	0|2	2	1	2	1|2|3	0	0	0	0.5	0.55
BirA_FLAG_HA_Ct_alone	NP_565491.1	PSB29	0|2	2	1	2	0|3|3	0	0	0	0.5	0.55
BirA_FLAG_HA_Ct_alone	NP_001185349.1	HPR	0|2	2	1	2	6|1|1	0	0	0	0.38	0.55
BirA_FLAG_HA_Ct_alone	NP_173786.1	AOR	0|2	2	1	2	2|1|3	0	0	0	0.5	0.55
BirA_FLAG_HA_Ct_alone	NP_001031981.1	RBCS3B	0|2	2	1	2	4|6|1	0	0	0	0.27	0.55
BirA_FLAG_HA_Ct_alone	NP_001078017.1	AT2G37600	1|0	1	0.5	2	0|0|0	0	0	0	5	0.55
BirA_FLAG_HA_Ct_alone	NP_198137.1	AT5G27850	1|0	1	0.5	2	0|0|0	0	0	0	5	0.55
BirA_FLAG_HA_Ct_alone	NP_181158.1	AT2G36160	1|0	1	0.5	2	5|1|4	0	0	0	0.15	0.55
BirA_FLAG_HA_Ct_alone	NP_186799.2	CA1	1|0	1	0.5	2	0|0|0	0	0	0	5	0.55
BirA_FLAG_HA_Ct_alone	P08779	KRT16	1|0	1	0.5	2	0|0|0	0	0	0	5	0.55
BirA_FLAG_HA_Ct_alone	NP_563969.1	AT1G15270	1|0	1	0.5	2	0|0|0	0	0	0	5	0.55
BirA_FLAG_HA_Ct_alone	NP_188078.1	AT3G14600	1|0	1	0.5	2	0|2|0	0	0	0	0.75	0.55
BirA_FLAG_HA_Ct_alone	NP_001030968.1	VAMP721	1|0	1	0.5	2	0|0|0	0	0	0	5	0.55
BirA_FLAG_HA_Ct_alone	NP_001031374.1	AT2G19730	1|0	1	0.5	2	0|2|0	0	0	0	0.75	0.55
BirA_FLAG_HA_Ct_alone	NP_001031857.1	AT5G08450	1|0	1	0.5	2	0|0|0	0	0	0	5	0.55
BirA_FLAG_HA_Ct_alone	NP_001078150.1	CID4	1|0	1	0.5	2	0|0|0	0	0	0	5	0.55
BirA_FLAG_HA_Ct_alone	NP_001154311.1	PDS1	1|0	1	0.5	2	0|0|0	0	0	0	5	0.55
BirA_FLAG_HA_Ct_alone	NP_001154535.1	AT2G27720	1|0	1	0.5	2	0|1|0	0	0	0	1.5	0.55
BirA_FLAG_HA_Ct_alone	NP_001190660.1	LD	1|0	1	0.5	2	0|0|0	0	0	0	5	0.55
BirA_FLAG_HA_Ct_alone	NP_051100.1	rpl23	1|0	1	0.5	2	0|2|0	0	0	0	0.75	0.55
BirA_FLAG_HA_Ct_alone	NP_175482.1	AT1G50670	1|0	1	0.5	2	0|0|0	0	0	0	5	0.55
BirA_FLAG_HA_Ct_alone	NP_175778.1	RPT1A	1|0	1	0.5	2	0|1|0	0	0	0	1.5	0.55
BirA_FLAG_HA_Ct_alone	NP_178234.1	AT2G01250	1|0	1	0.5	2	0|1|0	0	0	0	1.5	0.55
BirA_FLAG_HA_Ct_alone	NP_195288.1	PSAT	1|0	1	0.5	2	0|2|0	0	0	0	0.75	0.55
BirA_FLAG_HA_Ct_alone	NP_195592.1	AT4G38810	1|0	1	0.5	2	0|0|0	0	0	0	5	0.55
BirA_FLAG_HA_Ct_alone	NP_200595.2	eIFiso4G1	1|0	1	0.5	2	0|0|0	0	0	0	5	0.55
BirA_FLAG_HA_Ct_alone	NP_567004.1	TSA1	1|0	1	0.5	2	0|0|0	0	0	0	5	0.55
BirA_FLAG_HA_Ct_alone	NP_683568.1	AT3G15356	1|0	1	0.5	2	0|0|0	0	0	0	5	0.55
BirA_FLAG_HA_Ct_alone	NP_173248.1	ATARCA	1|0	1	0.5	2	0|0|0	0	0	0	5	0.55
BirA_FLAG_HA_Ct_alone	NP_176204.1	AT1G59960	1|0	1	0.5	2	0|0|0	0	0	0	5	0.55
BirA_FLAG_HA_Ct_alone	NP_187595.1	CDC48	1|0	1	0.5	2	0|0|0	0	0	0	5	0.55
BirA_FLAG_HA_Ct_alone	NP_191551.1	GDI2	1|0	1	0.5	2	0|0|0	0	0	0	5	0.55
BirA_FLAG_HA_Ct_alone	NP_194760.2	AT4G30310	1|0	1	0.5	2	0|0|0	0	0	0	5	0.55
BirA_FLAG_HA_Ct_alone	NP_565708.1	AT2G30930	1|0	1	0.5	2	0|0|0	0	0	0	5	0.55
BirA_FLAG_HA_Ct_alone	NP_001031768.1	PANK2	1|0	1	0.5	2	0|0|0	0	0	0	5	0.55
BirA_FLAG_HA_Ct_alone	NP_001189876.1	DDI1	1|0	1	0.5	2	0|0|0	0	0	0	5	0.55
BirA_FLAG_HA_Ct_alone	NP_566666.2	UBP14	1|0	1	0.5	2	0|0|0	0	0	0	5	0.55
BirA_FLAG_HA_Ct_alone	NP_001154384.1	AT1G29850	1|0	1	0.5	2	0|0|0	0	0	0	5	0.55
BirA_FLAG_HA_Ct_alone	NP_196746.2	AT5G11850	1|0	1	0.5	2	0|0|0	0	0	0	5	0.55
BirA_FLAG_HA_Ct_alone	NP_001077477.1	AT1G07660	1|0	1	0.5	2	0|0|0	0	0	0	5	0.55
BirA_FLAG_HA_Ct_alone	NP_178534.2	IBR5	1|0	1	0.5	2	0|0|0	0	0	0	5	0.55
BirA_FLAG_HA_Ct_alone	NP_001032138.1	AT5G64460	1|0	1	0.5	2	0|0|0	0	0	0	5	0.55
BirA_FLAG_HA_Ct_alone	NP_177550.1	SOT16	1|0	1	0.5	2	0|0|0	0	0	0	5	0.55
BirA_FLAG_HA_Ct_alone	NP_193140.1	SBP2	1|0	1	0.5	2	0|0|0	0	0	0	5	0.55
BirA_FLAG_HA_Ct_alone	NP_001031386.1	FBA1	1|0	1	0.5	2	2|0|2	0	0	0	0.38	0.55
BirA_FLAG_HA_Ct_alone	NP_001190654.1	AT4G02030	1|0	1	0.5	2	0|0|0	0	0	0	5	0.55
BirA_FLAG_HA_Ct_alone	NP_188155.1	TRX-M4	1|0	1	0.5	2	0|0|0	0	0	0	5	0.55
BirA_FLAG_HA_Ct_alone	NP_194768.1	AT4G30390	1|0	1	0.5	2	0|0|0	0	0	0	5	0.55
BirA_FLAG_HA_Ct_alone	NP_171654.1	LEA14	1|0	1	0.5	2	0|0|0	0	0	0	5	0.55
BirA_FLAG_HA_Ct_alone	NP_563963.1	AT1G15140	1|0	1	0.5	2	0|0|0	0	0	0	5	0.55
BirA_FLAG_HA_Ct_alone	NP_563756.1	AT1G06000	1|0	1	0.5	2	1|0|0	0	0	0	1.5	0.55
BirA_FLAG_HA_Ct_alone	NP_173732.1	PGM3	1|0	1	0.5	2	0|0|0	0	0	0	5	0.55
BirA_FLAG_HA_Ct_alone	NP_001190006.1	ATMIN7	1|0	1	0.5	2	0|0|1	0	0	0	1.5	0.55
BirA_FLAG_HA_Ct_alone	NP_564010.1	ACR11	1|0	1	0.5	2	0|0|0	0	0	0	5	0.55
BirA_FLAG_HA_Ct_alone	NP_001190732.1	OASA1	1|0	1	0.5	2	0|0|0	0	0	0	5	0.55
BirA_FLAG_HA_Ct_alone	NP_564142.1	AT1G21500	1|0	1	0.5	2	0|0|0	0	0	0	5	0.55
BirA_FLAG_HA_Ct_alone	NP_567531.1	AT4G17560	1|0	1	0.5	2	0|0|0	0	0	0	5	0.55
BirA_FLAG_HA_Ct_alone	NP_178230.1	AT2G01210	1|0	1	0.5	2	0|0|0	0	0	0	5	0.55
BirA_FLAG_HA_Ct_alone	NP_188109.1	AT3G14910	1|0	1	0.5	2	0|0|0	0	0	0	5	0.55
BirA_FLAG_HA_Ct_alone	NP_565693.1	UBA1	1|0	1	0.5	2	0|0|0	0	0	0	5	0.55
BirA_FLAG_HA_Ct_alone	NP_051098.1	rps19	1|0	1	0.5	2	0|0|0	0	0	0	5	0.55
BirA_FLAG_HA_Ct_alone	NP_175128.1	TRX5	1|0	1	0.5	2	0|0|0	0	0	0	5	0.55
BirA_FLAG_HA_Ct_alone	NP_001185058.1	SECA2	1|0	1	0.5	2	0|0|0	0	0	0	5	0.55
BirA_FLAG_HA_Ct_alone	NP_001030780.1	G6PD5	1|0	1	0.5	2	0|0|0	0	0	0	5	0.55
BirA_FLAG_HA_Ct_alone	NP_196363.1	PMSR2	1|0	1	0.5	2	0|0|0	0	0	0	5	0.55
BirA_FLAG_HA_Ct_alone	NP_197117.1	AT5G16130	1|0	1	0.5	2	0|2|1	0	0	0	0.5	0.55
BirA_FLAG_HA_Ct_alone	NP_193817.2	TPP2	1|0	1	0.5	2	2|1|1	0	0	0	0.38	0.55
BirA_FLAG_HA_Ct_alone	NP_190281.1	PHS2	1|0	1	0.5	2	0|1|0	0	0	0	1.5	0.55
BirA_FLAG_HA_Ct_alone	NP_193464.5	G2484-1	1|0	1	0.5	2	0|0|0	0	0	0	5	0.55
BirA_FLAG_HA_Ct_alone	NP_568807.1	AGD5	1|0	1	0.5	2	0|0|0	0	0	0	5	0.55
BirA_FLAG_HA_Ct_alone	NP_197190.1	AT5G16880	1|0	1	0.5	2	0|0|0	0	0	0	5	0.55
BirA_FLAG_HA_Ct_alone	NP_001154686.1	DRB4	1|0	1	0.5	2	0|0|0	0	0	0	5	0.55
BirA_FLAG_HA_Ct_alone	NP_567496.4	NAR1	1|0	1	0.5	2	0|0|0	0	0	0	5	0.55
BirA_FLAG_HA_Ct_alone	NP_186922.1	TRXF1	1|0	1	0.5	2	0|0|0	0	0	0	5	0.55
BirA_FLAG_HA_Ct_alone	NP_568677.1	AT5G47190	1|0	1	0.5	2	1|1|0	0	0	0	0.75	0.55
BirA_FLAG_HA_Ct_alone	NP_175077.1	CYCA1;1	1|0	1	0.5	2	0|0|0	0	0	0	5	0.55
BirA_FLAG_HA_Ct_alone	NP_001031743.1	emb2726	1|0	1	0.5	2	2|3|2	0	0	0	0.21	0.55
BirA_FLAG_HA_Ct_alone	NP_567692.2	CSLG2	1|0	1	0.5	2	0|0|0	0	0	0	5	0.55
BirA_FLAG_HA_Ct_alone	NP_188144.1	AT3G15260	0|1	1	0.5	2	0|0|0	0	0	0	5	0.55
BirA_FLAG_HA_Ct_alone	NP_567764.1	ATRBP45C	0|1	1	0.5	2	0|0|0	0	0	0	5	0.55
BirA_FLAG_HA_Ct_alone	P13647	KRT5	0|1	1	0.5	2	0|5|0	0	0	0	0.3	0.55
BirA_FLAG_HA_Ct_alone	NP_199802.1	cpHsc70-2	0|1	1	0.5	2	0|1|0	0	0	0	1.5	0.55
BirA_FLAG_HA_Ct_alone	NP_001031555.1	UNE5	0|1	1	0.5	2	0|0|2	0	0	0	0.75	0.55
BirA_FLAG_HA_Ct_alone	NP_173289.1	AT1G18540	0|1	1	0.5	2	0|7|0	0	0	0	0.21	0.55
BirA_FLAG_HA_Ct_alone	NP_196063.1	BTR1L	0|1	1	0.5	2	0|0|0	0	0	0	5	0.55
BirA_FLAG_HA_Ct_alone	NP_563657.1	CLPP5	0|1	1	0.5	2	2|0|1	0	0	0	0.5	0.55
BirA_FLAG_HA_Ct_alone	NP_001032018.1	KASI	0|1	1	0.5	2	1|1|1	0	0	0	0.5	0.55
BirA_FLAG_HA_Ct_alone	NP_001032133.2	PSAN	0|1	1	0.5	2	0|0|0	0	0	0	5	0.55
BirA_FLAG_HA_Ct_alone	NP_001190171.1	AT3G63460	0|1	1	0.5	2	0|0|0	0	0	0	5	0.55
BirA_FLAG_HA_Ct_alone	NP_001190746.1	AT4G17100	0|1	1	0.5	2	0|0|0	0	0	0	5	0.55
BirA_FLAG_HA_Ct_alone	NP_173859.1	AT1G24510	0|1	1	0.5	2	0|0|0	0	0	0	5	0.55
BirA_FLAG_HA_Ct_alone	NP_187317.1	ACLB-1	0|1	1	0.5	2	0|0|0	0	0	0	5	0.55
BirA_FLAG_HA_Ct_alone	NP_187769.1	AT3G11630	0|1	1	0.5	2	0|0|0	0	0	0	5	0.55
BirA_FLAG_HA_Ct_alone	NP_195773.1	LHCB4.1	0|1	1	0.5	2	0|0|0	0	0	0	5	0.55
BirA_FLAG_HA_Ct_alone	NP_198099.1	AT5G27470	0|1	1	0.5	2	0|0|0	0	0	0	5	0.55
BirA_FLAG_HA_Ct_alone	NP_201217.1	AT5G64120	0|1	1	0.5	2	0|3|0	0	0	0	0.5	0.55
BirA_FLAG_HA_Ct_alone	NP_564626.1	DJ1B	0|1	1	0.5	2	0|0|0	0	0	0	5	0.55
BirA_FLAG_HA_Ct_alone	NP_565109.1	emb2184	0|1	1	0.5	2	1|1|3	0	0	0	0.3	0.55
BirA_FLAG_HA_Ct_alone	NP_565954.1	NTRC	0|1	1	0.5	2	0|0|2	0	0	0	0.75	0.55
BirA_FLAG_HA_Ct_alone	NP_567262.1	PUX4	0|1	1	0.5	2	0|0|0	0	0	0	5	0.55
BirA_FLAG_HA_Ct_alone	NP_568764.1	NEET	0|1	1	0.5	2	0|0|0	0	0	0	5	0.55
BirA_FLAG_HA_Ct_alone	NP_001185083.1	AT1G24300	0|1	1	0.5	2	0|0|0	0	0	0	5	0.55
BirA_FLAG_HA_Ct_alone	NP_182218.2	CYP709B2	0|1	1	0.5	2	0|0|0	0	0	0	5	0.55
BirA_FLAG_HA_Ct_alone	NP_192965.1	AT4G12280	0|1	1	0.5	2	0|0|0	0	0	0	5	0.55
BirA_FLAG_HA_Ct_alone	NP_200333.2	AT5G55220	0|1	1	0.5	2	0|0|0	0	0	0	5	0.55
BirA_FLAG_HA_Ct_alone	NP_178487.1	CR88	0|1	1	0.5	2	0|1|4	0	0	0	0.3	0.55
BirA_FLAG_HA_Ct_alone	NP_192040.1	AT4G01310	0|1	1	0.5	2	0|1|0	0	0	0	1.5	0.55
BirA_FLAG_HA_Ct_alone	NP_567775.1	AT4G27450	0|1	1	0.5	2	0|0|1	0	0	0	1.5	0.55
BirA_FLAG_HA_Ct_alone	NP_173153.1	HBP1	0|1	1	0.5	2	0|1|0	0	0	0	1.5	0.55
BirA_FLAG_HA_Ct_alone	NP_179650.1	SUR1	0|1	1	0.5	2	0|0|0	0	0	0	5	0.55
BirA_FLAG_HA_Ct_alone	NP_181819.1	AT2G42910	0|1	1	0.5	2	0|0|0	0	0	0	5	0.55
BirA_FLAG_HA_Ct_alone	NP_197520.1	AT5G20200	0|1	1	0.5	2	0|0|0	0	0	0	5	0.55
BirA_FLAG_HA_Ct_alone	NP_001154607.1	EIF3G1	0|1	1	0.5	2	0|0|0	0	0	0	5	0.55
BirA_FLAG_HA_Ct_alone	NP_564819.2	ISPF	0|1	1	0.5	2	0|1|0	0	0	0	1.5	0.55
BirA_FLAG_HA_Ct_alone	NP_568970.2	NDPK2	0|1	1	0.5	2	0|0|0	0	0	0	5	0.55
BirA_FLAG_HA_Ct_alone	NP_001118375.1	LAP1	0|1	1	0.5	2	0|0|0	0	0	0	5	0.55
BirA_FLAG_HA_Ct_alone	NP_001185056.1	AT1G21630	0|1	1	0.5	2	0|0|0	0	0	0	5	0.55
BirA_FLAG_HA_Ct_alone	NP_171847.4	LIN2	0|1	1	0.5	2	3|8|3	0	0	0	0.11	0.55
BirA_FLAG_HA_Ct_alone	NP_564333.1	CAD1	0|1	1	0.5	2	0|0|0	0	0	0	5	0.55
BirA_FLAG_HA_Ct_alone	NP_001031701.1	GSH1	0|1	1	0.5	2	0|0|0	0	0	0	5	0.55
BirA_FLAG_HA_Ct_alone	NP_173594.1	PDIL1-1	0|1	1	0.5	2	0|2|3	0	0	0	0.3	0.55
BirA_FLAG_HA_Ct_alone	NP_186938.1	AT3G02880	0|1	1	0.5	2	0|0|0	0	0	0	5	0.55
BirA_FLAG_HA_Ct_alone	NP_567244.1	AT4G02580	0|1	1	0.5	2	0|0|0	0	0	0	5	0.55
BirA_FLAG_HA_Ct_alone	NP_001031004.1	VAP27-2	0|1	1	0.5	2	0|0|0	0	0	0	5	0.55
BirA_FLAG_HA_Ct_alone	NP_172433.2	AT1G09620	0|1	1	0.5	2	0|0|0	0	0	0	5	0.55
BirA_FLAG_HA_Ct_alone	NP_563907.1	CLP2	0|1	1	0.5	2	0|0|2	0	0	0	0.75	0.55
BirA_FLAG_HA_Ct_alone	NP_198774.1	AT5G39580	0|1	1	0.5	2	0|0|0	0	0	0	5	0.55
BirA_FLAG_HA_Ct_alone	NP_001078156.1	mMDH2	0|1	1	0.5	2	0|0|1	0	0	0	1.5	0.55
BirA_FLAG_HA_Ct_alone	NP_188316.1	AAE7	0|1	1	0.5	2	0|0|0	0	0	0	5	0.55
BirA_FLAG_HA_Ct_alone	NP_199641.1	ADG1	0|1	1	0.5	2	0|0|0	0	0	0	5	0.55
BirA_FLAG_HA_Ct_alone	NP_191429.1	AT3G58700	0|1	1	0.5	2	1|1|0	0	0	0	0.75	0.55
BirA_FLAG_HA_Ct_alone	NP_001184935.1	BSL2	0|1	1	0.5	2	0|0|0	0	0	0	5	0.55
BirA_FLAG_HA_Ct_alone	NP_001190581.1	PDIL1-4	0|1	1	0.5	2	0|0|2	0	0	0	0.75	0.55
BirA_FLAG_HA_Ct_alone	NP_001190542.1	MAP65-1	0|1	1	0.5	2	0|0|0	0	0	0	5	0.55
BirA_FLAG_HA_Ct_alone	NP_172913.1	TWN2	0|1	1	0.5	2	0|0|0	0	0	0	5	0.55
BirA_FLAG_HA_Ct_alone	NP_186858.1	MPPBETA	0|1	1	0.5	2	0|1|0	0	0	0	1.5	0.55
BirA_FLAG_HA_Ct_alone	NP_194782.1	GGP1	0|1	1	0.5	2	0|0|0	0	0	0	5	0.55
BirA_FLAG_HA_Ct_alone	NP_564167.1	GRF10	0|1	1	0.5	2	0|0|2	0	0	0	0.75	0.55
BirA_FLAG_HA_Ct_alone	NP_001190165.1	AT3G62940	0|1	1	0.5	2	0|0|0	0	0	0	5	0.55
BirA_FLAG_HA_Ct_alone	NP_564030.2	GLYR2	0|1	1	0.5	2	0|1|0	0	0	0	1.5	0.55
BirA_FLAG_HA_Ct_alone	NP_001154730.1	AT5G22620	0|1	1	0.5	2	0|0|0	0	0	0	5	0.55
BirA_FLAG_HA_Ct_alone	NP_188274.1	AT3G16530	0|1	1	0.5	2	0|0|1	0	0	0	1.5	0.55
BirA_FLAG_HA_Ct_alone	NP_001078356.2	SAPX	0|1	1	0.5	2	0|0|0	0	0	0	5	0.55
BirA_FLAG_HA_Ct_alone	NP_001032042.1	OVA2	0|1	1	0.5	2	0|0|0	0	0	0	5	0.55
BirA_FLAG_HA_Ct_alone	NP_568531.1	AT5G35735	0|1	1	0.5	2	0|0|0	0	0	0	5	0.55
BirA_FLAG_HA_Ct_alone	NP_001189665.1	HSP60-2	0|1	1	0.5	2	0|0|1	0	0	0	1.5	0.55
BirA_FLAG_HA_Ct_alone	NP_567300.1	IBR1	0|1	1	0.5	2	0|1|0	0	0	0	1.5	0.55
BirA_FLAG_HA_Ct_alone	NP_001119202.1	EMB2107	0|1	1	0.5	2	0|0|0	0	0	0	5	0.55
BirA_FLAG_HA_Ct_alone	NP_195394.4	APP1	0|1	1	0.5	2	0|0|0	0	0	0	5	0.55
BirA_FLAG_HA_Ct_alone	NP_175507.1	ETFALPHA	0|1	1	0.5	2	0|0|0	0	0	0	5	0.55
BirA_FLAG_HA_Ct_alone	NP_199606.1	AT5G47950	0|1	1	0.5	2	0|0|0	0	0	0	5	0.55
BirA_FLAG_HA_Ct_alone	NP_001154706.1	UAP56b	0|1	1	0.5	2	0|0|1	0	0	0	1.5	0.55
BirA_FLAG_HA_Ct_alone	NP_001190073.1	UEV1D-4	0|1	1	0.5	2	1|0|1	0	0	0	0.75	0.55
BirA_FLAG_HA_Ct_alone	NP_171613.1	PPa1	0|1	1	0.5	2	0|0|0	0	0	0	5	0.55
BirA_FLAG_HA_Ct_alone	NP_001119263.1	AT5G23250	0|1	1	0.5	2	0|0|0	0	0	0	5	0.55
